# Supplementary material for: Shared genetics and causal association between plasma levels of SARS‐CoV‐2 entry receptor ACE2 and Alzheimer's disease
Source: CNS Neurosci Ther. 2024 Jul 26;30(7):e14873. doi: 10.1111/cns.14873 (PMC11273102; doi:10.1111/cns.14873)
Supplement: Supplementary file 1 — Tables S1–S11: [file CNS-30-e14873-s001.xlsx]

## Sheet: Table S1
Supplementary Table 1. Summary results about 70 independent circulating ACE2 genetic variants wiht P < 1.00E-05
RSID	SNPID	CHR	POS	NEA	EA	EAF	BETA	SE	P	N
rs10493037	1_27248645	1	27248645	G	A	0.848493	0.054884	0.012369	9.12e-06	22448
rs72678851	1_59293500	1	59293500	C	T	0.01003	0.243063	0.052873	4.28e-06	21468
rs35649529	1_101655116	1	101655116	C	T	0.630745	-0.049714	0.009273	8.26e-08	22448
rs116658618	1_105802017	1	105802017	C	T	0.050379	-0.095603	0.021625	9.83e-06	21964
rs198325	1_150937405	1	150937405	C	T	0.20997	-0.050245	0.010857	3.7e-06	22448
rs72692783	1_151803664	1	151803664	C	T	0.135989	0.060482	0.013308	5.5e-06	22448
rs11002342	10_79702230	10	79702230	C	T	0.516572	0.041448	0.008914	3.32e-06	22448
rs17145884	11_62200176	11	62200176	C	T	0.180382	-0.054629	0.011592	2.44e-06	22448
rs11045821	12_21332423	12	21332423	G	A	0.157727	0.054844	0.01208	5.62e-06	22448
rs73197003	12_91448889	12	91448889	G	A	0.025416	-0.265919	0.059186	7.02e-06	5907
rs117840444	12_111693283	12	111693283	G	A	0.034606	0.114454	0.025096	5.1e-06	22448
rs140703818	12_113964652	12	113964652	G	A	0.977631	0.162022	0.03351	1.33e-06	21468
rs6490297	12_121055159	12	121055159	C	T	0.736809	-0.069632	0.010174	7.71e-12	22448
rs57830821	12_121122676	12	121122676	C	T	0.148586	-0.098609	0.012461	2.5e-15	22448
rs560736	12_121138350	12	121138350	G	T	0.791986	0.137238	0.026586	2.44e-07	22448
rs1169288	12_121416650	12	121416650	C	A	0.665761	0.174544	0.009331	4.52e-78	22448
rs34617045	12_121688423	12	121688423	G	A	0.304231	0.055215	0.009643	1.03e-08	22448
rs12310752	12_122282117	12	122282117	G	A	0.501086	-0.040237	0.008978	7.4e-06	22448
rs8017377	14_24883887	14	24883887	G	A	0.469555	0.041606	0.008948	3.32e-06	22448
rs72666686	14_35868806	14	35868806	G	A	0.106687	0.065284	0.014778	9.98e-06	22448
rs12435266	14_61652860	14	61652860	C	T	0.403226	-0.043226	0.009534	5.8e-06	22448
rs28929474	14_94844947	14	94844947	C	T	0.025825	0.311883	0.028585	1.02e-27	22448
rs2274685	14_103575070	14	103575070	G	A	0.54965	-0.074156	0.0091	3.67e-16	21964
rs2234137	14_103597322	14	103597322	G	A	0.898683	-0.074143	0.014829	5.74e-07	22448
rs147233090	15_44028047	15	44028047	C	T	0.024568	0.139218	0.029112	1.73e-06	22448
rs143979373	15_57549814	15	57549814	G	A	0.964739	-0.11317	0.025524	9.25e-06	21964
rs340005	15_60878030	15	60878030	G	A	0.581341	0.054124	0.009243	4.75e-09	22448
rs8032727	15_73977336	15	73977336	G	A	0.587961	-0.047304	0.009014	1.54e-07	22448
rs17616063	16_51436882	16	51436882	G	A	0.915366	0.114746	0.017481	5.24e-11	21964
rs17605951	16_72297642	16	72297642	C	A	0.840029	0.055324	0.012223	6e-06	22448
rs62046872	16_76900087	16	76900087	C	T	0.819939	0.055729	0.012038	3.66e-06	22448
rs62034001	16_78597988	16	78597988	C	T	0.171288	0.055092	0.011874	3.49e-06	22448
rs7217986	17_75369578	17	75369578	C	T	0.516266	-0.045149	0.008962	4.71e-07	22448
rs75484099	18_25418684	18	25418684	C	T	0.026456	-0.138814	0.030763	6.41e-06	21964
rs11672900	19_49220323	19	49220323	G	A	0.524038	-0.045195	0.008938	4.27e-07	22448
rs12473939	2_121292854	2	121292854	C	T	0.209003	-0.055433	0.011951	3.51e-06	21964
rs148394170	2_123508466	2	123508466	C	T	0.984239	-0.164285	0.036549	6.96e-06	22448
rs7592134	2_133173065	2	133173065	G	A	0.663962	0.04829	0.009455	3.26e-07	22448
rs79771031	2_158586457	2	158586457	C	A	0.905934	-0.070844	0.015883	8.18e-06	21952
rs115966906	2_188875899	2	188875899	G	A	0.050366	-0.19641	0.04406	8.28e-06	6403
rs181496653	2_205341797	2	205341797	C	T	0.032248	-0.128724	0.026186	8.84e-07	22448
rs4973550	2_233517701	2	233517701	G	T	0.539143	0.043908	0.009176	1.71e-06	21952
rs1800961	20_43042364	20	43042364	C	T	0.049157	0.129502	0.021341	1.29e-09	22448
rs5992134	22_18433994	22	18433994	G	T	0.229114	-0.067261	0.010628	2.48e-10	22448
rs147410902	3_837514	3	837514	C	T	0.983748	-0.198338	0.040896	1.24e-06	21964
rs7610434	3_11691450	3	11691450	G	A	0.348061	-0.049692	0.010289	1.37e-06	22448
rs6807481	3_105283199	3	105283199	C	T	0.95671	-0.103401	0.022539	4.48e-06	22448
rs58684123	3_139255452	3	139255452	C	T	0.026461	-0.129881	0.028994	7.48e-06	22448
rs7655084	4_20255306	4	20255306	G	T	0.631592	-0.045103	0.009779	3.98e-06	22448
rs59136511	4_77354030	4	77354030	C	T	0.248372	0.050511	0.010243	8.16e-07	22448
rs7682289	4_146814641	4	146814641	G	A	0.183361	0.051495	0.011456	6.96e-06	22448
rs4074793	5_52193125	5	52193125	G	A	0.919118	-0.075557	0.016809	6.96e-06	22448
rs77840522	5_106576393	5	106576393	C	A	0.921223	0.079696	0.017218	3.68e-06	22448
rs80333217	5_110767991	5	110767991	C	T	0.037936	-0.115594	0.025074	4.02e-06	22448
rs56270681	6_30031456	6	30031456	G	A	0.054059	-0.088863	0.019545	5.45e-06	22448
rs1012411	6_30332555	6	30332555	G	T	0.683211	0.051196	0.009436	5.77e-08	22448
rs1264341	6_30802465	6	30802465	C	T	0.87659	0.062135	0.01352	4.31e-06	22448
rs3094087	6_31061561	6	31061561	C	T	0.852962	0.072864	0.012546	6.33e-09	22448
rs2394976	6_31311912	6	31311912	G	T	0.145825	-0.070434	0.012633	2.47e-08	21964
rs1150756	6_32035694	6	32035694	C	T	0.117585	-0.06269	0.013792	5.48e-06	22448
rs2395151	6_32343339	6	32343339	G	A	0.125807	-0.060522	0.013433	6.63e-06	22448
rs3135000	6_32636733	6	32636733	G	A	0.370738	-0.046093	0.0097	2.02e-06	21468
rs9391645	6_32950511	6	32950511	G	A	0.908909	-0.068197	0.015408	9.6e-06	22448
rs139434884	7_135010215	7	135010215	G	A	0.040916	0.106032	0.023548	6.71e-06	22448
rs7463609	8_59388345	8	59388345	C	T	0.373421	-0.040553	0.009124	8.81e-06	22448
rs77504964	8_102096051	8	102096051	C	T	0.955319	-0.107194	0.023493	5.05e-06	21964
rs2954021	8_126482077	8	126482077	G	A	0.472748	0.066592	0.008828	4.59e-14	22448
rs2260632	9_99750756	9	99750756	C	T	0.98371	0.178513	0.038993	4.69e-06	21468
rs13289095	9_131466489	9	131466489	G	T	0.135912	-0.064002	0.013483	2.07e-06	21964
rs13301619	9_133401727	9	133401727	C	T	0.126613	-0.062206	0.014065	9.74e-06	21964
EA, effect allele; NEA, non-effect allele; EAF, effect allele frequency;

## Sheet: Table S2
Supplementary Table 2. eQTL datasets in whole blood including 31684 individualse (Nat Genet 2021, 53(9):1300-1310)
SNP	SNPChr	SNPPos	AssessedAllele	OtherAllele	Zscore	Pvalue	Gene	GeneSymbol	GeneChr	GenePos
rs9269853	6	32550322	A	C	-31.7949	7.5897e-222	ENSG00000232629	HLA-DQB2	6	32727593
rs9269853	6	32550322	A	C	-30.7869	3.9121e-208	ENSG00000229391	HLA-DRB6	6	32524144
rs9269853	6	32550322	A	C	-28.6006	6.5666e-180	ENSG00000237541	HLA-DQA2	6	32712055
rs9269853	6	32550322	A	C	28.2434	1.7154e-175	ENSG00000196735	HLA-DQA1	6	32605397
rs9269853	6	32550322	A	C	16.0005	1.2696e-57	ENSG00000196126	HLA-DRB1	6	32552085
rs9269853	6	32550322	A	C	12.5091	6.6658e-36	ENSG00000223534	HLA-DQB1-AS1	6	32628081
rs9269853	6	32550322	A	C	-11.8688	1.7192e-32	ENSG00000224389	C4B	6	31992867
rs9269853	6	32550322	A	C	11.8593	1.9281e-32	ENSG00000244731	C4A	6	31960129
rs9269853	6	32550322	A	C	-9.0341	1.6521e-19	ENSG00000204351	SKIV2L	6	31932194
rs9269853	6	32550322	A	C	-8.6094	7.3316e-18	ENSG00000231852	CYP21A2	6	32007744
rs9269853	6	32550322	A	C	8.4102	4.1001e-17	ENSG00000213722	DDAH2	6	31696604
rs9269853	6	32550322	A	C	7.6045	2.8623e-14	ENSG00000234515	PPP1R2P1	6	32847286
rs9269853	6	32550322	A	C	-6.7624	1.3572e-11	ENSG00000204305	AGER	6	32150423
rs9269853	6	32550322	A	C	-5.3007	1.153e-07	ENSG00000213676	ATF6B	6	32080991
rs9269853	6	32550322	A	C	-5.1899	2.1029e-07	ENSG00000240065	PSMB9	6	32819637
rs9269853	6	32550322	A	C	4.8295	1.3695e-06	ENSG00000204301	NOTCH4	6	32177232
rs9269853	6	32550322	A	C	4.7681	1.8606e-06	ENSG00000204308	RNF5	6	32149030
rs9269853	6	32550322	A	C	-4.3136	1.6047e-05	ENSG00000168477	TNXB	6	32046021
rs9269853	6	32550322	A	C	-3.9113	9.1763e-05	ENSG00000166278	C2	6	31889505
rs9269853	6	32550322	A	C	3.8984	9.691e-05	ENSG00000204287	HLA-DRA	6	32410221
rs17466060	8	27422740	A	G	16.0943	2.8017e-58	ENSG00000120915	EPHX2	8	27375688
rs17466060	8	27422740	A	G	4.143	3.4279e-05	ENSG00000120885	CLU	8	27463491
rs12150370	17	4777634	C	T	-30.2503	5.1545e-201	ENSG00000234327	AC012146.7	17	5016531
rs12150370	17	4777634	C	T	27.9668	4.1421e-172	ENSG00000129219	PLD2	17	4718560
rs12150370	17	4777634	C	T	24.6238	7.0599e-134	ENSG00000108556	CHRNE	17	4803719
rs12150370	17	4777634	C	T	22.2342	1.6112e-109	ENSG00000205710	C17orf107	17	4804470
rs12150370	17	4777634	C	T	18.6818	6.9892e-78	ENSG00000029725	RABEP1	17	5237343
rs12150370	17	4777634	C	T	15.97	2.0679e-57	ENSG00000108509	CAMTA2	17	4881123
rs12150370	17	4777634	C	T	12.7443	3.3582e-37	ENSG00000161929	SCIMP	17	5125205
rs12150370	17	4777634	C	T	11.9873	4.1469e-33	ENSG00000141503	MINK1	17	4769019
rs12150370	17	4777634	C	T	10.1104	4.9783e-24	ENSG00000129250	KIF1C	17	4916469
rs12150370	17	4777634	C	T	-9.3713	7.1577e-21	ENSG00000167840	ZNF232	17	5017623
rs12150370	17	4777634	C	T	-9.0695	1.1945e-19	ENSG00000108559	NUP88	17	5293869
rs12150370	17	4777634	C	T	-7.938	2.0547e-15	ENSG00000091640	SPAG7	17	4866844
rs12150370	17	4777634	C	T	7.4247	1.1312e-13	ENSG00000185245	GP1BA	17	4836958
rs12150370	17	4777634	C	T	7.322	2.443e-13	ENSG00000262227	RP5-1050D4.5	17	4891371
rs12150370	17	4777634	C	T	7.0723	1.525e-12	ENSG00000141480	ARRB2	17	4619289
rs12150370	17	4777634	C	T	6.7075	1.9812e-11	ENSG00000196388	INCA1	17	4896165
rs12150370	17	4777634	C	T	6.036	1.5818e-09	ENSG00000180787	ZFP3	17	4990606
rs12150370	17	4777634	C	T	5.8968	3.7062e-09	ENSG00000261879	RP11-333E1.1	17	5123371
rs12150370	17	4777634	C	T	5.3611	8.2763e-08	ENSG00000227495	AC109333.10	17	4922948
rs12150370	17	4777634	C	T	4.6881	2.7589e-06	ENSG00000141497	ZMYND15	17	4646365
rs12150370	17	4777634	C	T	-4.3053	1.6668e-05	ENSG00000161905	ALOX15	17	4539893
rs12150370	17	4777634	C	T	4.0311	5.554e-05	ENSG00000161921	CXCL16	17	4640019
rs1551891	19	45231821	A	G	4.4646	8.0293e-06	ENSG00000069399	BCL3	19	45257131
rs1551891	19	45231821	A	G	-4.2892	1.7932e-05	ENSG00000073008	PVR	19	45158263
rs62117161	19	45233385	G	A	-4.4364	9.1391e-06	ENSG00000073008	PVR	19	45158263
rs62117161	19	45233385	G	A	4.1696	3.0513e-05	ENSG00000069399	BCL3	19	45257131
rs62117162	19	45239536	A	C	4.0532	5.0565e-05	ENSG00000069399	BCL3	19	45257131
rs62117162	19	45239536	A	C	-3.938	8.2095e-05	ENSG00000073008	PVR	19	45158263
rs4803750	19	45247627	G	A	5.2153	1.8362e-07	ENSG00000069399	BCL3	19	45257131
rs4803750	19	45247627	G	A	-4.9552	7.2256e-07	ENSG00000130202	PVRL2	19	45370958
rs10401176	19	45253491	T	C	3.9612	7.4637e-05	ENSG00000069399	BCL3	19	45257131
rs10415074	19	45341759	C	G	-19.9883	6.9488e-89	ENSG00000130202	PVRL2	19	45370958
rs113345881	19	45431636	G	A	-5.7882	7.1145e-09	ENSG00000130202	PVRL2	19	45370958
rs112871012	19	45431897	A	G	-5.7938	6.8811e-09	ENSG00000130202	PVRL2	19	45370958
rs7259350	19	45432278	C	T	-5.673	1.4032e-08	ENSG00000130202	PVRL2	19	45370958
rs7259004	19	45432557	C	G	-5.6926	1.2512e-08	ENSG00000130202	PVRL2	19	45370958
rs143674704	19	45458466	G	A	5.4833	4.177e-08	ENSG00000130202	PVRL2	19	45370958
rs76271385	19	45612862	A	G	-4.1894	2.7969e-05	ENSG00000179846	NKPD1	19	45658208
rs76271385	19	45612862	A	G	3.8989	9.6671e-05	ENSG00000007047	MARK4	19	45695543

## Sheet: Table S3
Supplementary Table 3. eQTL datasets in whole blood including 2765 individuals (Am J Hum Genet 2017, 100(2):228-237)
SNP	CHR	BP	A1_EFFECT	A2	A1_FREQ	BETA	SE	P_BOLT_LMM_INF	P_BOLT_LMM	PROBE_ILLUMINA	GENE_HGNC	GENE_ENSEMBL
rs9269853	6	32550322	A	C	0.27893	-0.169651	0.031188	5.3e-08	5.4e-08	ILMN_1652342	HLA-DRB1	NA
rs9269853	6	32550322	A	C	0.27893	-0.815507	0.0307085	2.2e-155	1e-156	ILMN_1661266	HLA-DQB1	ENSG00000206302
rs9269853	6	32550322	A	C	0.27893	0.34753	0.0315286	3e-28	2.4e-28	ILMN_1671378	HLA-DRB1	NA
rs9269853	6	32550322	A	C	0.27893	0.184033	0.0318327	7.4e-09	9.2e-09	ILMN_1695311	HLA-DMA	ENSG00000242361
rs9269853	6	32550322	A	C	0.27893	0.755351	0.0312051	1.9e-129	1.7e-134	ILMN_1697499	HLA-DRB1	ENSG00000198502
rs9269853	6	32550322	A	C	0.27893	-0.374869	0.0314253	8.4e-33	3.7e-33	ILMN_1701686	NA	NA
rs9269853	6	32550322	A	C	0.27893	0.970161	0.0308242	2e-217	5.1e-223	ILMN_1715169	HLA-DRB1	ENSG00000196126
rs9269853	6	32550322	A	C	0.27893	0.184154	0.0315076	5.1e-09	4e-09	ILMN_1718936	LST1	ENSG00000235915
rs9269853	6	32550322	A	C	0.27893	0.646637	0.0312606	4.7e-95	8.3e-98	ILMN_1725170	CA425595	NA
rs9269853	6	32550322	A	C	0.27893	-0.187166	0.0318347	4.1e-09	3.4e-09	ILMN_1747598	PPP1R11	ENSG00000233314
rs9269853	6	32550322	A	C	0.27893	-0.384709	0.0305966	3e-36	6.6e-37	ILMN_1752592	HLA-DRB4	ENSG00000231021
rs9269853	6	32550322	A	C	0.27893	0.28242	0.0311016	1.1e-19	1.1e-19	ILMN_1756579	HLA-DQB1	ENSG00000179344
rs9269853	6	32550322	A	C	0.27893	-0.450822	0.031151	1.8e-47	2e-50	ILMN_1791534	HLA-DQA1	ENSG00000228284
rs9269853	6	32550322	A	C	0.27893	-0.177802	0.0316656	2e-08	1.2e-08	ILMN_1798233	PSMB9	NA
rs9269853	6	32550322	A	C	0.27893	-0.86968	0.0310791	2.6e-172	1.6e-173	ILMN_1815895	HLA-DRB1	ENSG00000236884
rs9269853	6	32550322	A	C	0.27893	-0.179076	0.0317238	1.7e-08	1.4e-08	ILMN_1883997	BX105747	NA
rs9269853	6	32550322	A	C	0.27893	0.175119	0.0317399	3.4e-08	1.8e-08	ILMN_1893395	AK055022	NA
rs9269853	6	32550322	A	C	0.27893	-0.269995	0.0318338	2.2e-17	2.1e-17	ILMN_2066066	HLA-DRB6	ENSG00000229391
rs9269853	6	32550322	A	C	0.27893	0.205253	0.0319782	1.4e-10	1.1e-10	ILMN_2157441	HLA-DRA	ENSG00000204287
rs9269853	6	32550322	A	C	0.27893	-0.36776	0.0306585	3.8e-33	3.6e-33	ILMN_2159694	HLA-DRB4	ENSG00000231021
rs9269853	6	32550322	A	C	0.27893	-0.251009	0.0313033	1.1e-15	4e-16	ILMN_2376108	PSMB9	ENSG00000240065
rs9269853	6	32550322	A	C	0.27893	-0.450855	0.031162	1.9e-47	2e-50	ILMN_1791534	HLA-DQA1	ENSG00000228284
rs17466060	8	27422740	A	G	0.406522	0.13674	0.0280623	1.1e-06	8.6e-07	ILMN_1709237	EPHX2	ENSG00000120915
rs12150370	17	4777634	C	T	0.120434	0.239962	0.042122	1.2e-08	1.3e-08	ILMN_1682761	C17orf87	ENSG00000161929
rs12150370	17	4777634	C	T	0.120434	0.251393	0.0404021	4.9e-10	1.5e-10	ILMN_1719622	RABEP1	ENSG00000029725
rs10415074	19	45341759	C	G	0.319203	-0.14846	0.0300147	7.6e-07	6.5e-07	ILMN_1718303	PVRL2	ENSG00000130202

## Sheet: Table S4
Supplementary Table 4. eQTL datasets in whole blood including 2116 individuals from QTLGen (Nat Genet 2017, 49(1):139-145)
SNPName	SNPChr	SNPChrPos	ProbeName	ProbeChr	ProbeCenterChrPos	CisTrans	SNPType	AlleleAssessed	OverallZScore	PValue	HGNCName
rs2395166	6	32388275	ENSG00000229391	6	32524144	cis	C/T	C	-26.7665	7.91429e-158	HLA-DRB6
rs2395166	6	32388275	ENSG00000196301	6	32434437	cis	C/T	C	-21.8393	9.80342e-106	HLA-DRB9
rs2395166	6	32388275	ENSG00000198502	6	32491592	cis	C/T	C	13.9187	4.88377e-44	HLA-DRB5
rs2395166	6	32388275	ENSG00000179344,ENSG00000223534,ENSG00000241287	6	32627635	cis	C/T	C	11.7391	8.04318e-32	HLA-DQB1,HLA-DQB1-AS1,XXbac-BPG254F23.6
rs2395166	6	32388275	ENSG00000251916	6	32517792	cis	C/T	C	-10.0607	8.23266e-24	U1
rs2395166	6	32388275	ENSG00000179344,ENSG00000241287	6	32630984	cis	C/T	C	9.32476	1.11403e-20	HLA-DQB1,XXbac-BPG254F23.6
rs2395166	6	32388275	ENSG00000196735	6	32605397	cis	C/T	C	8.0937	5.79267e-16	HLA-DQA1
rs2395166	6	32388275	ENSG00000179344	6	32631702	cis	C/T	C	7.90968	2.58217e-15	HLA-DQB1
rs2395166	6	32388275	ENSG00000179344,ENSG00000223534	6	32628319	cis	C/T	C	6.00326	1.93466e-09	HLA-DQB1,HLA-DQB1-AS1
rs2395166	6	32388275	ENSG00000196126	6	32552085	cis	C/T	C	-5.07153	3.94485e-07	HLA-DRB1
rs3135344	6	32395036	ENSG00000229391	6	32524144	cis	C/T	C	-35.5534	7.30977e-277	HLA-DRB6
rs3135344	6	32395036	ENSG00000196301	6	32434437	cis	C/T	C	-28.7745	4.46021e-182	HLA-DRB9
rs3135344	6	32395036	ENSG00000179344,ENSG00000223534,ENSG00000241287	6	32627635	cis	C/T	C	17.5845	3.24397e-69	HLA-DQB1,HLA-DQB1-AS1,XXbac-BPG254F23.6
rs3135344	6	32395036	ENSG00000179344,ENSG00000241287	6	32630984	cis	C/T	C	15.2239	2.45828e-52	HLA-DQB1,XXbac-BPG254F23.6
rs3135344	6	32395036	ENSG00000196735	6	32605397	cis	C/T	C	13.8881	7.48976e-44	HLA-DQA1
rs3135344	6	32395036	ENSG00000179344	6	32631702	cis	C/T	C	13.537	9.4573e-42	HLA-DQB1
rs3135344	6	32395036	ENSG00000251916	6	32517792	cis	C/T	C	-12.3676	3.9134e-35	U1
rs3135344	6	32395036	ENSG00000198502	6	32491592	cis	C/T	C	11.8809	1.48935e-32	HLA-DRB5
rs3135344	6	32395036	ENSG00000179344,ENSG00000223534	6	32628319	cis	C/T	C	9.49926	2.11509e-21	HLA-DQB1,HLA-DQB1-AS1
rs3104412	6	32585967	ENSG00000179344,ENSG00000223534,ENSG00000241287	6	32627635	cis	A/G	G	-38.4236	3.27167E-310	HLA-DQB1,HLA-DQB1-AS1,XXbac-BPG254F23.6
rs3104412	6	32585967	ENSG00000232629	6	32727593	cis	A/G	G	37.9126	3.27167E-310	HLA-DQB2
rs3104412	6	32585967	ENSG00000179344,ENSG00000241287	6	32630984	cis	A/G	G	-34.4507	4.38044e-260	HLA-DQB1,XXbac-BPG254F23.6
rs3104412	6	32585967	ENSG00000196735	6	32605397	cis	A/G	G	-32.5838	6.91191e-233	HLA-DQA1
rs3104412	6	32585967	ENSG00000179344	6	32631702	cis	A/G	G	-31.7871	9.72798e-222	HLA-DQB1
rs3104412	6	32585967	ENSG00000179344,ENSG00000223534	6	32628319	cis	A/G	G	-26.8198	1.89893e-158	HLA-DQB1,HLA-DQB1-AS1
rs3104412	6	32585967	ENSG00000237541	6	32712055	cis	A/G	G	26.1675	6.24747e-151	HLA-DQA2
rs3104412	6	32585967	ENSG00000229391	6	32524144	cis	A/G	G	24.5961	1.39401e-133	HLA-DRB6
rs3104412	6	32585967	ENSG00000196301	6	32434437	cis	A/G	G	13.3538	1.1286e-40	HLA-DRB9
rs3104412	6	32585967	ENSG00000204267,ENSG00000250264	6	32801888	cis	A/G	G	-11.4871	1.52991e-30	TAP2,TAP2
rs3104412	6	32585967	ENSG00000251916	6	32517792	cis	A/G	G	8.75121	2.11096e-18	U1
rs3104412	6	32585967	ENSG00000198502	6	32491592	cis	A/G	G	-4.95448	7.24792e-07	HLA-DRB5
rs17466060	8	27422740	ENSG00000120915	8	27375688	cis	A/G	A	6.31811	2.6497e-10	EPHX2
rs17466060	8	27422740	ENSG00000234770	8	27432190	cis	A/G	A	-3.92587	8.63702e-05	GULOP
rs12150370	17	4777634	ENSG00000108556,ENSG00000205710	17	4804470	cis	T/C	C	19.6973	2.27879e-86	CHRNE,C17orf107
rs12150370	17	4777634	ENSG00000129219	17	4718560	cis	T/C	C	17.6378	1.2673e-69	PLD2
rs12150370	17	4777634	ENSG00000108556	17	4803719	cis	T/C	C	13.2969	2.41589e-40	CHRNE
rs12150370	17	4777634	ENSG00000129250	17	4916469	cis	T/C	C	10.1681	2.75507e-24	KIF1C
rs12150370	17	4777634	ENSG00000108509	17	4881123	cis	T/C	C	9.70116	2.98558e-22	CAMTA2
rs12150370	17	4777634	ENSG00000108556,ENSG00000141503	17	4801077	cis	T/C	C	8.86916	7.38057e-19	CHRNE,MINK1
rs12150370	17	4777634	ENSG00000108509,ENSG00000262429	17	4871702	cis	T/C	C	8.58352	9.21094e-18	CAMTA2,RP5-1050D4.3
rs12150370	17	4777634	ENSG00000196388	17	4896165	cis	T/C	C	8.02538	1.01361e-15	INCA1
rs12150370	17	4777634	ENSG00000234327	17	5016531	cis	T/C	C	-7.96959	1.59189e-15	AC012146.7
rs12150370	17	4777634	ENSG00000108509,ENSG00000234203	17	4877020	cis	T/C	C	7.60951	2.75371e-14	CAMTA2,RP5-1050D4.2
rs12150370	17	4777634	ENSG00000141503	17	4769019	cis	T/C	C	6.97151	3.13802e-12	MINK1
rs12150370	17	4777634	ENSG00000129250,ENSG00000227495	17	4923316	cis	T/C	C	6.3653	1.95035e-10	KIF1C,AC109333.10
rs12150370	17	4777634	ENSG00000167840,ENSG00000234327	17	5015370	cis	T/C	C	-6.35426	2.09242e-10	ZNF232,AC012146.7
rs12150370	17	4777634	ENSG00000108523	17	4845910	cis	T/C	C	6.00692	1.89221e-09	RNF167
rs12150370	17	4777634	ENSG00000167840	17	5017623	cis	T/C	C	-5.17133	2.32347e-07	ZNF232
rs12150370	17	4777634	ENSG00000196388,ENSG00000262227	17	4891425	cis	T/C	C	5.14687	2.64968e-07	INCA1,RP5-1050D4.5
rs12150370	17	4777634	ENSG00000227495	17	4922948	cis	T/C	C	4.27361	1.92342e-05	AC109333.10
rs1551891	19	45231821	ENSG00000186567	19	45176588	cis	G/A	A	-3.93025	8.48047e-05	CEACAM19
rs62117161	19	45233385	ENSG00000186567	19	45176588	cis	A/G	G	-3.92854	8.54418e-05	CEACAM19
rs62117162	19	45239536	ENSG00000186567	19	45176588	cis	C/A	A	-3.91088	9.19148e-05	CEACAM19
rs10415074	19	45341759	ENSG00000130202	19	45370958	cis	C/G	C	-10.5985	3.02474e-26	PVRL2
rs10415074	19	45341759	ENSG00000130202,ENSG00000267282	19	45385452	cis	C/G	C	-7.4165	1.20165e-13	PVRL2,CTB-129P6.4

## Sheet: Table S5
Supplementary Table 5. eQTL datasets in whole blood including 5257 individuals (Genome Biol 2017, 18(1):16)
Rs_ID	SNP_Fx_Allele	SNP_Non_Fx_Allele	SNP_Fx_Allele_Freq	SNP_MAF	SNP_Imputation_RSq	ProbesetID	Transcript_Cluster_ID	Transcript_Chr	Transcript_Strand	Transcript_Start_hg19	Transcript_Stop_hg19	Transcript_GeneSymbol	Transcript_EntrezGeneID	Is_Cis	RSq	Fx	T	log10P
rs2395166	T	C	0.63684	0.36316	0.9967	4048241	4048241	6	-	32485162	32498080	HLA-DRB5|HLA-DRB1|LOC100507714|LOC100507709	3127|3123|100507714|100507709	1	0.102681	-0.0899	-24.4707	-124.578
rs2395166	T	C	0.63684	0.36316	0.9967	4048265	4048265	6	-	32520500	32557601	HLA-DRB1|HLA-DRB6|LOC100507714|LOC100507709	3123|3128|100507714|100507709	1	0.084825	-0.1259	-22.0234	-102.147
rs2395166	T	C	0.63684	0.36316	0.9967	2949488	2949488	6	-	31830975	31846757	SLC44A4	80736	1	0.02608	-0.0238	-11.8378	-31.1978
rs2395166	T	C	0.63684	0.36316	0.9967	2949971	2949971	6	-	32260475	32339684	C6orf10	10665	1	0.016436	0.0431	9.3512	-19.9018
rs2395166	T	C	0.63684	0.36316	0.9967	2949148	2949148	6	-	31606827	31620470	BAG6	7917	1	0.008344	0.01	6.6358	-10.4493
rs2395166	T	C	0.63684	0.36316	0.9967	2950145	2950145	6	-	32762899	32784805	HLA-DOB	3112	1	0.004248	0.0189	4.7246	-5.6261
rs2395166	T	C	0.63684	0.36316	0.9967	2903219	2903219	6	+	32713475	32713567	HLA-DRB6	3128	1	0.079142	0.1547	21.2072	-95.0977
rs2395166	T	C	0.63684	0.36316	0.9967	2902463	2902463	6	+	31588517	31605548	PRRC2A	7916	1	0.031629	-0.0173	-13.0736	-37.7312
rs2395166	T	C	0.63684	0.36316	0.9967	2902958	2902958	6	+	31949811	32004442	C4B|C4A|LOC100293534	721|720|100293534	1	0.016028	-0.0116	-9.2327	-19.4258
rs2395166	T	C	0.63684	0.36316	0.9967	2903189	2903189	6	+	32388994	32412945	HLA-DRA	3122	1	0.009819	0.0151	7.2036	-12.1742
rs2395166	T	C	0.63684	0.36316	0.9967	2902348	2902348	6	+	31462671	31496238	MICB	4277	1	0.004859	0.0133	5.0548	-6.351
rs2395166	T	C	0.63684	0.36316	0.9967	2902574	2902574	6	+	31638156	31641323	LY6G5B|CSNK2B	58496|1460	1	0.004071	-0.0207	-4.6248	-5.4156
rs2395166	T	C	0.63684	0.36316	0.9967	2902326	2902326	6	+	31430834	31433581	HCP5	10866	1	0.003379	-0.0109	-4.2123	-4.5901
rs3135344	T	C	0.71787	0.28213	0.99302	4048241	4048241	6	-	32485162	32498080	HLA-DRB5|HLA-DRB1|LOC100507714|LOC100507709	3127|3123|100507714|100507709	1	0.14174	-0.1129	-29.3977	-175.22
rs3135344	T	C	0.71787	0.28213	0.99302	4048265	4048265	6	-	32520500	32557601	HLA-DRB1|HLA-DRB6|LOC100507714|LOC100507709	3123|3128|100507714|100507709	1	0.111107	-0.154	-25.5753	-135.316
rs3135344	T	C	0.71787	0.28213	0.99302	2949488	2949488	6	-	31830975	31846757	SLC44A4	80736	1	0.042026	-0.0323	-15.1516	-50.059
rs3135344	T	C	0.71787	0.28213	0.99302	2949971	2949971	6	-	32260475	32339684	C6orf10	10665	1	0.014016	0.0426	8.6248	-17.0756
rs3135344	T	C	0.71787	0.28213	0.99302	2950145	2950145	6	-	32762899	32784805	HLA-DOB	3112	1	0.007519	0.0269	6.2962	-9.4817
rs3135344	T	C	0.71787	0.28213	0.99302	2950329	2950329	6	-	33032346	33048555	HLA-DPA1	3113	1	0.006104	-0.0154	-5.6691	-7.8204
rs3135344	T	C	0.71787	0.28213	0.99302	2949830	2949830	6	-	32148748	32151999	AGER|RNF5	177|6048	1	0.002998	0.011	3.9668	-4.1319
rs3135344	T	C	0.71787	0.28213	0.99302	2903219	2903219	6	+	32713475	32713567	HLA-DRB6	3128	1	0.062353	0.1468	18.6546	-74.5155
rs3135344	T	C	0.71787	0.28213	0.99302	2902463	2902463	6	+	31588517	31605548	PRRC2A	7916	1	0.029088	-0.0177	-12.5211	-34.7357
rs3135344	T	C	0.71787	0.28213	0.99302	2903189	2903189	6	+	32388994	32412945	HLA-DRA	3122	1	0.018999	0.0225	10.0671	-22.8976
rs3135344	T	C	0.71787	0.28213	0.99302	2902348	2902348	6	+	31462671	31496238	MICB	4277	1	0.012323	0.0226	8.0802	-15.0989
rs3135344	T	C	0.71787	0.28213	0.99302	2902958	2902958	6	+	31949811	32004442	C4B|C4A|LOC100293534	721|720|100293534	1	0.006622	-0.008	-5.9062	-8.4293
rs3135344	T	C	0.71787	0.28213	0.99302	2903285	2903285	6	+	32811883	32844921	LOC100507463|PSMB9	100507463|5698	1	0.005039	0.0116	5.1483	-6.5646
rs3135344	T	C	0.71787	0.28213	0.99302	2903258	2903258	6	+	32712833	32714356	HLA-DQA2|LOC100509457|LOC100507718|HLA-DQA1	3118|100509457|100507718|3117	1	0.004146	0.0139	4.6674	-5.5049
rs3135344	T	C	0.71787	0.28213	0.99302	2903401	2903401	6	+	33043716	33059415	HLA-DPB1	3115	1	0.003807	-0.0143	-4.472	-5.1016
rs3135344	T	C	0.71787	0.28213	0.99302	2902574	2902574	6	+	31638156	31641323	LY6G5B|CSNK2B	58496|1460	1	0.003417	-0.0203	-4.2361	-4.6358
rs17466060	A	G	0.4401	0.4401	0.90501	3091403	3091403	8	+	27348646	27444629	EPHX2	2053	1	0.007591	0.0147	6.3268	-9.5669
rs12150370	T	C	0.89753	0.10247	0.82385	3742460	3742460	17	-	4871296	4891030	CAMTA2	23125	1	0.044429	-0.0457	-15.5983	-52.9252
rs12150370	T	C	0.89753	0.10247	0.82385	3742627	3742627	17	-	5113399	5152307	SCIMP|LOC100130950	388325|100130950	1	0.011349	-0.054	-7.7504	-13.9615
rs12150370	T	C	0.89753	0.10247	0.82385	3742351	3742351	17	-	4800691	4814816	CHRNE|MINK1	1145|50488	1	0.009626	-0.0306	-7.1316	-11.9481
rs12150370	T	C	0.89753	0.10247	0.82385	3742652	3742652	17	-	5264268	5323480	NUP88|RABEP1|RPAIN	4927|9135|84268	1	0.008286	0.0285	6.6123	-10.3807
rs12150370	T	C	0.89753	0.10247	0.82385	3742400	3742400	17	-	4848955	4852609	PFN1	5216	1	0.004659	-0.0185	-4.9491	-6.1141
rs12150370	T	C	0.89753	0.10247	0.82385	3707214	3707214	17	+	4710398	4726719	PLD2	5338	1	0.035383	-0.0416	-13.8546	-42.1695
rs12150370	T	C	0.89753	0.10247	0.82385	3707258	3707258	17	+	4736683	4801036	MINK1	50488	1	0.011614	-0.0212	-7.8415	-14.2712
rs12150370	T	C	0.89753	0.10247	0.82385	3707596	3707596	17	+	5095286	5151344	SCIMP|LOC100130950	388325|100130950	1	0.008823	-0.0386	-6.8251	-11.0095
rs12150370	T	C	0.89753	0.10247	0.82385	3707431	3707431	17	+	4901243	4935905	KIF1C	10749	1	0.004458	-0.0155	-4.8409	-5.8764
rs12150370	T	C	0.89753	0.10247	0.82385	3707383	3707383	17	+	4849943	4860392	ENO3|PFN1	2027|5216	1	0.004391	0.0312	4.8039	-5.796
rs12150370	T	C	0.89753	0.10247	0.82385	3707095	3707095	17	+	4613789	4624787	ARRB2	409	1	0.003914	-0.0151	-4.5346	-5.2291
rs12150370	T	C	0.89753	0.10247	0.82385	3707352	3707352	17	+	4843323	4849241	RNF167|PFN1	26001|5216	1	0.003433	-0.0156	-4.2461	-4.655
rs10415074	G	C	0.63393	0.36607	0.41956	3835814	3835814	19	+	45349569	45392474	PVRL2	5819	1	0.028096	0.0321	12.2994	-33.5676

## Sheet: Table S6
Supplementary Table 6. eQTL datasets in 1,433 brain cortex samples (Sci Data 2020, 7(1):340)
snpid	chromosome	snpLocation	snpLocId	gene	geneSymbol	statistic	pvalue	beta	A1	A2	A2freq	expressionIncreasingAllele
rs9269853	6	32550322	6:32550322_A_C	ENSG00000198502	HLA-DRB5	-12.6014	2.07347e-36	-0.675967	A	C	0.72635	A
rs9269853	6	32550322	6:32550322_A_C	ENSG00000196126	HLA-DRB1	-10.5111	7.68047e-26	-0.536369	A	C	0.72635	A
rs9269853	6	32550322	6:32550322_A_C	ENSG00000196735	HLA-DQA1	-8.96699	3.04726e-19	-0.465642	A	C	0.72635	A
rs3104412	6	32585967	6:32585967_A_G	ENSG00000196735	HLA-DQA1	-8.24882	1.59962e-16	-0.312841	A	G	0.47916	A
rs2395166	6	32388275	6:32388275_C_T	ENSG00000198502	HLA-DRB5	-8.19405	2.52572e-16	-0.327606	C	T	0.629199	C
rs3104412	6	32585967	6:32585967_A_G	ENSG00000179344	HLA-DQB1	-8.1322	4.21565e-16	-0.31494	A	G	0.47916	A
rs9269853	6	32550322	6:32550322_A_C	ENSG00000228962	HCG23	8.02717	9.97434e-16	0.431424	A	C	0.72635	C
rs3104412	6	32585967	6:32585967_A_G	ENSG00000204267	TAP2	7.94965	1.87036e-15	0.304581	A	G	0.47916	G
rs12150370	17	4777634	17:4777634_T_C	ENSG00000196388	INCA1	7.46301	8.45675e-14	0.474933	T	C	0.0857925	C
rs3135344	6	32395036	6:32395036_C_T	ENSG00000198502	HLA-DRB5	-7.25188	4.11029e-13	-0.314844	C	T	0.697163	C
rs9269853	6	32550322	6:32550322_A_C	ENSG00000179344	HLA-DQB1	-6.71673	1.85843e-11	-0.3666	A	C	0.72635	A
rs3104412	6	32585967	6:32585967_A_G	ENSG00000228962	HCG23	6.15247	7.62836e-10	0.287201	A	G	0.47916	G
rs3104412	6	32585967	6:32585967_A_G	ENSG00000196126	HLA-DRB1	-6.14078	8.21178e-10	-0.237655	A	G	0.47916	A
rs3135344	6	32395036	6:32395036_C_T	ENSG00000196126	HLA-DRB1	-5.91604	3.29775e-09	-0.246357	C	T	0.697163	C
rs2395166	6	32388275	6:32388275_C_T	ENSG00000204463	BAG6	5.81654	6.00775e-09	0.220931	C	T	0.629199	T
rs3104412	6	32585967	6:32585967_A_G	ENSG00000204257	HLA-DMA	5.71836	1.07559e-08	0.222467	A	G	0.47916	G
rs3135344	6	32395036	6:32395036_C_T	ENSG00000204267	TAP2	5.64269	1.6741e-08	0.235159	C	T	0.697163	T
rs12150370	17	4777634	17:4777634_T_C	ENSG00000234327		-5.30045	1.15519e-07	-0.33629	T	C	0.0857925	T
rs3104412	6	32585967	6:32585967_A_G	ENSG00000244731	C4A	-5.24229	1.58592e-07	-0.201139	A	G	0.47916	A
rs2395166	6	32388275	6:32388275_C_T	ENSG00000204267	TAP2	5.00129	5.69472e-07	0.19286	C	T	0.629199	T
rs2395166	6	32388275	6:32388275_C_T	ENSG00000204296	C6orf10	-4.95717	7.15256e-07	-0.266631	C	T	0.629199	C
rs3135344	6	32395036	6:32395036_C_T	ENSG00000204296	C6orf10	-4.94601	7.57503e-07	-0.29705	C	T	0.697163	C
rs12150370	17	4777634	17:4777634_T_C	ENSG00000167840	ZNF232	-4.86055	1.17063e-06	-0.310977	T	C	0.0857925	T
rs9269853	6	32550322	6:32550322_A_C	ENSG00000204267	TAP2	4.85345	1.21333e-06	0.267464	A	C	0.72635	C
rs3135344	6	32395036	6:32395036_C_T	ENSG00000228962	HCG23	4.8354	1.32879e-06	0.260803	C	T	0.697163	T
rs3104412	6	32585967	6:32585967_A_G	ENSG00000242574	HLA-DMB	4.72213	2.33386e-06	0.182879	A	G	0.47916	G
rs3135344	6	32395036	6:32395036_C_T	ENSG00000204290	NA	-4.59676	5.61826e-06	-0.3346	C	T	0.697163	C
rs12150370	17	4777634	17:4777634_T_C	ENSG00000108559	NUP88	-4.37841	1.19547e-05	-0.280467	T	C	0.0857925	T
rs3104412	6	32585967	6:32585967_A_G	ENSG00000204463	BAG6	4.28707	1.81049e-05	0.165287	A	G	0.47916	G
rs3104412	6	32585967	6:32585967_A_G	ENSG00000204351	SKIV2L	-4.16293	3.14196e-05	-0.159125	A	G	0.47916	A
rs3135344	6	32395036	6:32395036_C_T	ENSG00000204463	BAG6	3.98126	6.8551e-05	0.165108	C	T	0.697163	T
rs3135344	6	32395036	6:32395036_C_T	ENSG00000179344	HLA-DQB1	-3.95702	7.58911e-05	-0.166546	C	T	0.697163	C

## Sheet: Table S7
Supplementary Table 7. eQTL datasets in GTEx (Science 2015, 348(6235):648-660)
SNP Id	Gencode Id	Gencode Id	Gene Symbol	Variant Id	P-Value	NES	Tissue
rs12150370	ENSG00000108556	ENSG00000108556.7	CHRNE	chr17_4874339_T_C_b38	2.9e-53	1.1	Adipose - Subcutaneous
rs12150370	ENSG00000129204	ENSG00000129204.16	USP6	chr17_4874339_T_C_b38	2e-05	-0.34	Adipose - Subcutaneous
rs12150370	ENSG00000167840	ENSG00000167840.13	ZNF232	chr17_4874339_T_C_b38	1.4e-05	-0.33	Adipose - Subcutaneous
rs12150370	ENSG00000205710	ENSG00000205710.3	C17orf107	chr17_4874339_T_C_b38	1.9e-37	0.81	Adipose - Subcutaneous
rs12150370	ENSG00000234327	ENSG00000234327.7	AC012146.7	chr17_4874339_T_C_b38	7.7e-09	-0.38	Adipose - Subcutaneous
rs12150370	ENSG00000108556	ENSG00000108556.7	CHRNE	chr17_4874339_T_C_b38	5.1e-32	0.93	Adipose - Visceral (Omentum)
rs12150370	ENSG00000205710	ENSG00000205710.3	C17orf107	chr17_4874339_T_C_b38	4e-16	0.54	Adipose - Visceral (Omentum)
rs12150370	ENSG00000234327	ENSG00000234327.7	AC012146.7	chr17_4874339_T_C_b38	1.1e-06	-0.37	Adipose - Visceral (Omentum)
rs12150370	ENSG00000108556	ENSG00000108556.7	CHRNE	chr17_4874339_T_C_b38	6.3e-15	0.79	Adrenal Gland
rs12150370	ENSG00000234327	ENSG00000234327.7	AC012146.7	chr17_4874339_T_C_b38	1.9e-10	-0.66	Adrenal Gland
rs12150370	ENSG00000108515	ENSG00000108515.17	ENO3	chr17_4874339_T_C_b38	7.7e-07	0.44	Artery - Aorta
rs12150370	ENSG00000108556	ENSG00000108556.7	CHRNE	chr17_4874339_T_C_b38	4.8e-31	1.1	Artery - Aorta
rs12150370	ENSG00000205710	ENSG00000205710.3	C17orf107	chr17_4874339_T_C_b38	2.1e-12	0.5	Artery - Aorta
rs12150370	ENSG00000234327	ENSG00000234327.7	AC012146.7	chr17_4874339_T_C_b38	6.1e-08	-0.53	Artery - Aorta
rs12150370	ENSG00000108556	ENSG00000108556.7	CHRNE	chr17_4874339_T_C_b38	5.5e-15	0.96	Artery - Coronary
rs12150370	ENSG00000205710	ENSG00000205710.3	C17orf107	chr17_4874339_T_C_b38	1.2e-11	0.69	Artery - Coronary
rs12150370	ENSG00000108556	ENSG00000108556.7	CHRNE	chr17_4874339_T_C_b38	4.4e-45	1	Artery - Tibial
rs12150370	ENSG00000205710	ENSG00000205710.3	C17orf107	chr17_4874339_T_C_b38	1.2e-35	0.79	Artery - Tibial
rs12150370	ENSG00000234327	ENSG00000234327.7	AC012146.7	chr17_4874339_T_C_b38	1.8e-08	-0.41	Artery - Tibial
rs12150370	ENSG00000108556	ENSG00000108556.7	CHRNE	chr17_4874339_T_C_b38	3.1e-09	0.76	Brain - Amygdala
rs12150370	ENSG00000108556	ENSG00000108556.7	CHRNE	chr17_4874339_T_C_b38	1.7e-08	0.85	Brain - Anterior cingulate cortex (BA24)
rs12150370	ENSG00000108556	ENSG00000108556.7	CHRNE	chr17_4874339_T_C_b38	6.1e-08	0.61	Brain - Caudate (basal ganglia)
rs12150370	ENSG00000234327	ENSG00000234327.7	AC012146.7	chr17_4874339_T_C_b38	3.2e-07	-0.45	Brain - Caudate (basal ganglia)
rs12150370	ENSG00000108556	ENSG00000108556.7	CHRNE	chr17_4874339_T_C_b38	4.2e-06	0.52	Brain - Cerebellar Hemisphere
rs12150370	ENSG00000108556	ENSG00000108556.7	CHRNE	chr17_4874339_T_C_b38	2.4e-06	0.51	Brain - Cerebellum
rs12150370	ENSG00000129219	ENSG00000129219.13	PLD2	chr17_4874339_T_C_b38	1e-07	0.37	Brain - Cerebellum
rs12150370	ENSG00000234327	ENSG00000234327.7	AC012146.7	chr17_4874339_T_C_b38	1.6e-07	-0.57	Brain - Cerebellum
rs12150370	ENSG00000108556	ENSG00000108556.7	CHRNE	chr17_4874339_T_C_b38	4.5e-15	0.89	Brain - Cortex
rs12150370	ENSG00000108556	ENSG00000108556.7	CHRNE	chr17_4874339_T_C_b38	4.1e-09	0.78	Brain - Frontal Cortex (BA9)
rs12150370	ENSG00000108556	ENSG00000108556.7	CHRNE	chr17_4874339_T_C_b38	9.4e-08	0.71	Brain - Hippocampus
rs12150370	ENSG00000167840	ENSG00000167840.13	ZNF232	chr17_4874339_T_C_b38	2e-05	-0.57	Brain - Hippocampus
rs12150370	ENSG00000108556	ENSG00000108556.7	CHRNE	chr17_4874339_T_C_b38	8.6e-08	0.7	Brain - Hypothalamus
rs12150370	ENSG00000108556	ENSG00000108556.7	CHRNE	chr17_4874339_T_C_b38	7.5e-14	0.87	Brain - Nucleus accumbens (basal ganglia)
rs12150370	ENSG00000234327	ENSG00000234327.7	AC012146.7	chr17_4874339_T_C_b38	3.5e-08	-0.44	Brain - Nucleus accumbens (basal ganglia)
rs12150370	ENSG00000108556	ENSG00000108556.7	CHRNE	chr17_4874339_T_C_b38	2.4e-11	0.83	Brain - Putamen (basal ganglia)
rs12150370	ENSG00000108556	ENSG00000108556.7	CHRNE	chr17_4874339_T_C_b38	3.1e-06	0.71	Brain - Spinal cord (cervical c-1)
rs12150370	ENSG00000108556	ENSG00000108556.7	CHRNE	chr17_4874339_T_C_b38	1.3e-09	1	Brain - Substantia nigra
rs12150370	ENSG00000108556	ENSG00000108556.7	CHRNE	chr17_4874339_T_C_b38	1.5e-34	1.1	Breast - Mammary Tissue
rs12150370	ENSG00000205710	ENSG00000205710.3	C17orf107	chr17_4874339_T_C_b38	5.2e-13	0.44	Breast - Mammary Tissue
rs12150370	ENSG00000091640	ENSG00000091640.7	SPAG7	chr17_4874339_T_C_b38	3.1e-05	-0.19	Cells - Cultured fibroblasts
rs12150370	ENSG00000108509	ENSG00000108509.20	CAMTA2	chr17_4874339_T_C_b38	1.4e-10	-0.27	Cells - Cultured fibroblasts
rs12150370	ENSG00000108556	ENSG00000108556.7	CHRNE	chr17_4874339_T_C_b38	8.4e-54	1.1	Cells - Cultured fibroblasts
rs12150370	ENSG00000129219	ENSG00000129219.13	PLD2	chr17_4874339_T_C_b38	4e-07	0.19	Cells - Cultured fibroblasts
rs12150370	ENSG00000141503	ENSG00000141503.15	MINK1	chr17_4874339_T_C_b38	3.9e-05	-0.12	Cells - Cultured fibroblasts
rs12150370	ENSG00000205710	ENSG00000205710.3	C17orf107	chr17_4874339_T_C_b38	7e-19	0.45	Cells - Cultured fibroblasts
rs12150370	ENSG00000234327	ENSG00000234327.7	AC012146.7	chr17_4874339_T_C_b38	2.2e-10	-0.32	Cells - Cultured fibroblasts
rs12150370	ENSG00000108509	ENSG00000108509.20	CAMTA2	chr17_4874339_T_C_b38	6.7e-06	0.44	Cells - EBV-transformed lymphocytes
rs12150370	ENSG00000108556	ENSG00000108556.7	CHRNE	chr17_4874339_T_C_b38	2.8e-11	0.91	Cells - EBV-transformed lymphocytes
rs12150370	ENSG00000108556	ENSG00000108556.7	CHRNE	chr17_4874339_T_C_b38	5.5e-20	1.1	Colon - Sigmoid
rs12150370	ENSG00000205710	ENSG00000205710.3	C17orf107	chr17_4874339_T_C_b38	1.3e-13	0.74	Colon - Sigmoid
rs12150370	ENSG00000108556	ENSG00000108556.7	CHRNE	chr17_4874339_T_C_b38	5.3e-16	0.82	Colon - Transverse
rs12150370	ENSG00000129204	ENSG00000129204.16	USP6	chr17_4874339_T_C_b38	3.7e-05	-0.47	Colon - Transverse
rs12150370	ENSG00000205710	ENSG00000205710.3	C17orf107	chr17_4874339_T_C_b38	3e-11	0.54	Colon - Transverse
rs12150370	ENSG00000234327	ENSG00000234327.7	AC012146.7	chr17_4874339_T_C_b38	1.1e-05	-0.44	Colon - Transverse
rs12150370	ENSG00000108556	ENSG00000108556.7	CHRNE	chr17_4874339_T_C_b38	1.9e-22	0.98	Esophagus - Gastroesophageal Junction
rs12150370	ENSG00000205710	ENSG00000205710.3	C17orf107	chr17_4874339_T_C_b38	2.3e-10	0.46	Esophagus - Gastroesophageal Junction
rs12150370	ENSG00000234327	ENSG00000234327.7	AC012146.7	chr17_4874339_T_C_b38	1.6e-05	-0.46	Esophagus - Gastroesophageal Junction
rs12150370	ENSG00000108509	ENSG00000108509.20	CAMTA2	chr17_4874339_T_C_b38	8.4e-05	0.17	Esophagus - Mucosa
rs12150370	ENSG00000108556	ENSG00000108556.7	CHRNE	chr17_4874339_T_C_b38	4.2e-37	1	Esophagus - Mucosa
rs12150370	ENSG00000129219	ENSG00000129219.13	PLD2	chr17_4874339_T_C_b38	4.1e-05	0.14	Esophagus - Mucosa
rs12150370	ENSG00000129250	ENSG00000129250.11	KIF1C	chr17_4874339_T_C_b38	8.8e-05	0.11	Esophagus - Mucosa
rs12150370	ENSG00000132517	ENSG00000132517.14	SLC52A1	chr17_4874339_T_C_b38	4.4e-09	0.34	Esophagus - Mucosa
rs12150370	ENSG00000205710	ENSG00000205710.3	C17orf107	chr17_4874339_T_C_b38	2.1e-12	0.46	Esophagus - Mucosa
rs12150370	ENSG00000108556	ENSG00000108556.7	CHRNE	chr17_4874339_T_C_b38	1.1e-38	1	Esophagus - Muscularis
rs12150370	ENSG00000167840	ENSG00000167840.13	ZNF232	chr17_4874339_T_C_b38	4.6e-06	-0.38	Esophagus - Muscularis
rs12150370	ENSG00000205710	ENSG00000205710.3	C17orf107	chr17_4874339_T_C_b38	6e-17	0.58	Esophagus - Muscularis
rs12150370	ENSG00000234327	ENSG00000234327.7	AC012146.7	chr17_4874339_T_C_b38	2.7e-05	-0.39	Esophagus - Muscularis
rs12150370	ENSG00000108556	ENSG00000108556.7	CHRNE	chr17_4874339_T_C_b38	1.5e-21	0.81	Heart - Left Ventricle
rs12150370	ENSG00000205710	ENSG00000205710.3	C17orf107	chr17_4874339_T_C_b38	4.8e-06	0.28	Heart - Left Ventricle
rs12150370	ENSG00000234327	ENSG00000234327.7	AC012146.7	chr17_4874339_T_C_b38	1.3e-07	-0.52	Heart - Left Ventricle
rs12150370	ENSG00000108509	ENSG00000108509.20	CAMTA2	chr17_4874339_T_C_b38	3.5e-06	0.17	Lung
rs12150370	ENSG00000108556	ENSG00000108556.7	CHRNE	chr17_4874339_T_C_b38	8.4e-51	0.99	Lung
rs12150370	ENSG00000167840	ENSG00000167840.13	ZNF232	chr17_4874339_T_C_b38	4.2e-06	-0.37	Lung
rs12150370	ENSG00000196388	ENSG00000196388.8	INCA1	chr17_4874339_T_C_b38	4.9e-05	0.21	Lung
rs12150370	ENSG00000205710	ENSG00000205710.3	C17orf107	chr17_4874339_T_C_b38	2.1e-18	0.49	Lung
rs12150370	ENSG00000234327	ENSG00000234327.7	AC012146.7	chr17_4874339_T_C_b38	2e-05	-0.35	Lung
rs12150370	ENSG00000108556	ENSG00000108556.7	CHRNE	chr17_4874339_T_C_b38	1.1e-05	0.91	Minor Salivary Gland
rs12150370	ENSG00000108556	ENSG00000108556.7	CHRNE	chr17_4874339_T_C_b38	9e-13	0.43	Muscle - Skeletal
rs12150370	ENSG00000167840	ENSG00000167840.13	ZNF232	chr17_4874339_T_C_b38	6.5e-09	-0.38	Muscle - Skeletal
rs12150370	ENSG00000205710	ENSG00000205710.3	C17orf107	chr17_4874339_T_C_b38	1.3e-08	0.36	Muscle - Skeletal
rs12150370	ENSG00000234327	ENSG00000234327.7	AC012146.7	chr17_4874339_T_C_b38	2.7e-16	-0.43	Muscle - Skeletal
rs12150370	ENSG00000108509	ENSG00000108509.20	CAMTA2	chr17_4874339_T_C_b38	5.4e-05	0.16	Nerve - Tibial
rs12150370	ENSG00000108556	ENSG00000108556.7	CHRNE	chr17_4874339_T_C_b38	2.4e-42	1.1	Nerve - Tibial
rs12150370	ENSG00000167840	ENSG00000167840.13	ZNF232	chr17_4874339_T_C_b38	5.8e-05	-0.32	Nerve - Tibial
rs12150370	ENSG00000205710	ENSG00000205710.3	C17orf107	chr17_4874339_T_C_b38	2.3e-31	0.75	Nerve - Tibial
rs12150370	ENSG00000234327	ENSG00000234327.7	AC012146.7	chr17_4874339_T_C_b38	2.7e-10	-0.55	Nerve - Tibial
rs12150370	ENSG00000234327	ENSG00000234327.7	AC012146.7	chr17_4874339_T_C_b38	2.7e-06	-0.55	Pancreas
rs12150370	ENSG00000108556	ENSG00000108556.7	CHRNE	chr17_4874339_T_C_b38	5.4e-09	0.63	Prostate
rs12150370	ENSG00000108556	ENSG00000108556.7	CHRNE	chr17_4874339_T_C_b38	2.5e-52	0.9	Skin - Not Sun Exposed (Suprapubic)
rs12150370	ENSG00000167840	ENSG00000167840.13	ZNF232	chr17_4874339_T_C_b38	7.8e-05	-0.32	Skin - Not Sun Exposed (Suprapubic)
rs12150370	ENSG00000205710	ENSG00000205710.3	C17orf107	chr17_4874339_T_C_b38	5.5e-15	0.5	Skin - Not Sun Exposed (Suprapubic)
rs12150370	ENSG00000234327	ENSG00000234327.7	AC012146.7	chr17_4874339_T_C_b38	1.7e-09	-0.57	Skin - Not Sun Exposed (Suprapubic)
rs12150370	ENSG00000108509	ENSG00000108509.20	CAMTA2	chr17_4874339_T_C_b38	5.4e-05	0.12	Skin - Sun Exposed (Lower leg)
rs12150370	ENSG00000108556	ENSG00000108556.7	CHRNE	chr17_4874339_T_C_b38	4.1e-56	0.85	Skin - Sun Exposed (Lower leg)
rs12150370	ENSG00000132517	ENSG00000132517.14	SLC52A1	chr17_4874339_T_C_b38	1.1e-05	0.28	Skin - Sun Exposed (Lower leg)
rs12150370	ENSG00000141503	ENSG00000141503.15	MINK1	chr17_4874339_T_C_b38	4.5e-05	-0.1	Skin - Sun Exposed (Lower leg)
rs12150370	ENSG00000205710	ENSG00000205710.3	C17orf107	chr17_4874339_T_C_b38	5.1e-20	0.4	Skin - Sun Exposed (Lower leg)
rs12150370	ENSG00000234327	ENSG00000234327.7	AC012146.7	chr17_4874339_T_C_b38	3.8e-10	-0.52	Skin - Sun Exposed (Lower leg)
rs12150370	ENSG00000108556	ENSG00000108556.7	CHRNE	chr17_4874339_T_C_b38	4.4e-08	0.72	Small Intestine - Terminal Ileum
rs12150370	ENSG00000205710	ENSG00000205710.3	C17orf107	chr17_4874339_T_C_b38	1.2e-08	0.86	Small Intestine - Terminal Ileum
rs12150370	ENSG00000108509	ENSG00000108509.20	CAMTA2	chr17_4874339_T_C_b38	3.8e-05	0.36	Spleen
rs12150370	ENSG00000108556	ENSG00000108556.7	CHRNE	chr17_4874339_T_C_b38	9e-08	0.74	Spleen
rs12150370	ENSG00000234327	ENSG00000234327.7	AC012146.7	chr17_4874339_T_C_b38	5.3e-05	-0.51	Spleen
rs12150370	ENSG00000108509	ENSG00000108509.20	CAMTA2	chr17_4874339_T_C_b38	1.3e-06	0.27	Stomach
rs12150370	ENSG00000108556	ENSG00000108556.7	CHRNE	chr17_4874339_T_C_b38	5.7e-22	0.9	Stomach
rs12150370	ENSG00000205710	ENSG00000205710.3	C17orf107	chr17_4874339_T_C_b38	1.7e-07	0.29	Stomach
rs12150370	ENSG00000234327	ENSG00000234327.7	AC012146.7	chr17_4874339_T_C_b38	5.8e-06	-0.49	Stomach
rs12150370	ENSG00000167840	ENSG00000167840.13	ZNF232	chr17_4874339_T_C_b38	8.6e-08	-0.52	Testis
rs12150370	ENSG00000234327	ENSG00000234327.7	AC012146.7	chr17_4874339_T_C_b38	3.4e-07	-0.35	Testis
rs12150370	ENSG00000108509	ENSG00000108509.20	CAMTA2	chr17_4874339_T_C_b38	5.4e-23	0.39	Thyroid
rs12150370	ENSG00000108528	ENSG00000108528.13	SLC25A11	chr17_4874339_T_C_b38	2.8e-05	0.11	Thyroid
rs12150370	ENSG00000108556	ENSG00000108556.7	CHRNE	chr17_4874339_T_C_b38	4.8e-49	1.1	Thyroid
rs12150370	ENSG00000129219	ENSG00000129219.13	PLD2	chr17_4874339_T_C_b38	9.7e-05	0.14	Thyroid
rs12150370	ENSG00000167840	ENSG00000167840.13	ZNF232	chr17_4874339_T_C_b38	6.6e-07	-0.37	Thyroid
rs12150370	ENSG00000196388	ENSG00000196388.8	INCA1	chr17_4874339_T_C_b38	5.5e-05	0.17	Thyroid
rs12150370	ENSG00000205710	ENSG00000205710.3	C17orf107	chr17_4874339_T_C_b38	1.7e-27	0.7	Thyroid
rs12150370	ENSG00000234203	ENSG00000234203.1	RP5-1050D4.2	chr17_4874339_T_C_b38	4.9e-05	0.36	Thyroid
rs12150370	ENSG00000234327	ENSG00000234327.7	AC012146.7	chr17_4874339_T_C_b38	2.9e-08	-0.44	Thyroid
rs12150370	ENSG00000108556	ENSG00000108556.7	CHRNE	chr17_4874339_T_C_b38	1.5e-05	0.81	Vagina
rs12150370	ENSG00000108509	ENSG00000108509.20	CAMTA2	chr17_4874339_T_C_b38	6.8e-12	0.21	Whole Blood
rs12150370	ENSG00000108556	ENSG00000108556.7	CHRNE	chr17_4874339_T_C_b38	1.9e-26	0.57	Whole Blood
rs12150370	ENSG00000129219	ENSG00000129219.13	PLD2	chr17_4874339_T_C_b38	4.3e-06	0.22	Whole Blood
rs12150370	ENSG00000129250	ENSG00000129250.11	KIF1C	chr17_4874339_T_C_b38	7.4e-05	0.17	Whole Blood
rs12150370	ENSG00000205710	ENSG00000205710.3	C17orf107	chr17_4874339_T_C_b38	1.1e-18	0.38	Whole Blood
rs10415074	ENSG00000130202	ENSG00000130202.9	NECTIN2	chr19_44838502_C_G_b38	7.9e-06	0.22	Whole Blood
rs10415074	ENSG00000187244	ENSG00000187244.10	BCAM	chr19_44838502_C_G_b38	1.6e-06	-0.16	Lung
rs10415074	ENSG00000266903	ENSG00000266903.1	CTB-171A8.1	chr19_44838502_C_G_b38	1.6e-05	0.3	Artery - Aorta
rs10415074	ENSG00000266903	ENSG00000266903.1	CTB-171A8.1	chr19_44838502_C_G_b38	3.4e-05	0.26	Nerve - Tibial
rs113345881	ENSG00000214855	ENSG00000214855.9	APOC1P1	chr19_44928379_A_G_b38	9.5e-08	-0.37	Cells - Cultured fibroblasts
rs112871012	ENSG00000214855	ENSG00000214855.9	APOC1P1	chr19_44928640_G_A_b38	5.2e-08	-0.37	Cells - Cultured fibroblasts
rs7259350	ENSG00000214855	ENSG00000214855.9	APOC1P1	chr19_44929021_T_C_b38	1.1e-07	-0.36	Cells - Cultured fibroblasts
rs7259004	ENSG00000214855	ENSG00000214855.9	APOC1P1	chr19_44929300_G_C_b38	5.2e-08	-0.37	Cells - Cultured fibroblasts
rs143674704	ENSG00000104879	ENSG00000104879.4	CKM	chr19_44955209_A_G_b38	8.9e-05	-0.72	Esophagus - Mucosa
rs2395166	ENSG00000179344	ENSG00000179344.16	HLA-DQB1	chr6_32420498_C_T_b38	3.1e-15	-0.4	Adipose - Subcutaneous
rs2395166	ENSG00000196126	ENSG00000196126.11	HLA-DRB1	chr6_32420498_C_T_b38	1.1e-10	-0.22	Adipose - Subcutaneous
rs2395166	ENSG00000196301	ENSG00000196301.3	HLA-DRB9	chr6_32420498_C_T_b38	1.1e-21	0.53	Adipose - Subcutaneous
rs2395166	ENSG00000196735	ENSG00000196735.11	HLA-DQA1	chr6_32420498_C_T_b38	6.1e-06	-0.19	Adipose - Subcutaneous
rs2395166	ENSG00000198502	ENSG00000198502.5	HLA-DRB5	chr6_32420498_C_T_b38	2e-32	-0.6	Adipose - Subcutaneous
rs2395166	ENSG00000204314	ENSG00000204314.10	PRRT1	chr6_32420498_C_T_b38	1.5e-05	0.11	Adipose - Subcutaneous
rs2395166	ENSG00000204463	ENSG00000204463.12	BAG6	chr6_32420498_C_T_b38	0.0001	0.094	Adipose - Subcutaneous
rs2395166	ENSG00000213676	ENSG00000213676.10	ATF6B	chr6_32420498_C_T_b38	2.7e-07	0.15	Adipose - Subcutaneous
rs2395166	ENSG00000223534	ENSG00000223534.1	HLA-DQB1-AS1	chr6_32420498_C_T_b38	1.8e-07	-0.25	Adipose - Subcutaneous
rs2395166	ENSG00000229391	ENSG00000229391.7	HLA-DRB6	chr6_32420498_C_T_b38	4.7e-07	0.3	Adipose - Subcutaneous
rs2395166	ENSG00000231852	ENSG00000231852.6	CYP21A2	chr6_32420498_C_T_b38	4.7e-07	0.27	Adipose - Subcutaneous
rs2395166	ENSG00000232629	ENSG00000232629.8	HLA-DQB2	chr6_32420498_C_T_b38	3.8e-12	0.41	Adipose - Subcutaneous
rs2395166	ENSG00000237541	ENSG00000237541.3	HLA-DQA2	chr6_32420498_C_T_b38	6.6e-12	0.43	Adipose - Subcutaneous
rs2395166	ENSG00000244731	ENSG00000244731.7	C4A	chr6_32420498_C_T_b38	1.6e-06	-0.22	Adipose - Subcutaneous
rs2395166	ENSG00000179344	ENSG00000179344.16	HLA-DQB1	chr6_32420498_C_T_b38	8e-07	-0.29	Adipose - Visceral (Omentum)
rs2395166	ENSG00000196301	ENSG00000196301.3	HLA-DRB9	chr6_32420498_C_T_b38	6e-21	0.59	Adipose - Visceral (Omentum)
rs2395166	ENSG00000198502	ENSG00000198502.5	HLA-DRB5	chr6_32420498_C_T_b38	3.4e-19	-0.54	Adipose - Visceral (Omentum)
rs2395166	ENSG00000229391	ENSG00000229391.7	HLA-DRB6	chr6_32420498_C_T_b38	7.4e-08	0.35	Adipose - Visceral (Omentum)
rs2395166	ENSG00000232629	ENSG00000232629.8	HLA-DQB2	chr6_32420498_C_T_b38	1e-07	0.35	Adipose - Visceral (Omentum)
rs2395166	ENSG00000237541	ENSG00000237541.3	HLA-DQA2	chr6_32420498_C_T_b38	2.2e-08	0.4	Adipose - Visceral (Omentum)
rs2395166	ENSG00000240065	ENSG00000240065.7	PSMB9	chr6_32420498_C_T_b38	3.7e-09	0.2	Adipose - Visceral (Omentum)
rs2395166	ENSG00000196301	ENSG00000196301.3	HLA-DRB9	chr6_32420498_C_T_b38	9.6e-08	0.46	Adrenal Gland
rs2395166	ENSG00000198502	ENSG00000198502.5	HLA-DRB5	chr6_32420498_C_T_b38	1e-05	-0.41	Adrenal Gland
rs2395166	ENSG00000229391	ENSG00000229391.7	HLA-DRB6	chr6_32420498_C_T_b38	8.8e-07	0.48	Adrenal Gland
rs2395166	ENSG00000232629	ENSG00000232629.8	HLA-DQB2	chr6_32420498_C_T_b38	9.2e-06	0.43	Adrenal Gland
rs2395166	ENSG00000237541	ENSG00000237541.3	HLA-DQA2	chr6_32420498_C_T_b38	1.6e-06	0.47	Adrenal Gland
rs2395166	ENSG00000196301	ENSG00000196301.3	HLA-DRB9	chr6_32420498_C_T_b38	4.5e-15	0.46	Artery - Aorta
rs2395166	ENSG00000198502	ENSG00000198502.5	HLA-DRB5	chr6_32420498_C_T_b38	1.1e-17	-0.51	Artery - Aorta
rs2395166	ENSG00000229391	ENSG00000229391.7	HLA-DRB6	chr6_32420498_C_T_b38	1.2e-10	0.35	Artery - Aorta
rs2395166	ENSG00000232629	ENSG00000232629.8	HLA-DQB2	chr6_32420498_C_T_b38	1.6e-08	0.34	Artery - Aorta
rs2395166	ENSG00000237541	ENSG00000237541.3	HLA-DQA2	chr6_32420498_C_T_b38	3.8e-08	0.36	Artery - Aorta
rs2395166	ENSG00000243649	ENSG00000243649.8	CFB	chr6_32420498_C_T_b38	1.2e-05	-0.18	Artery - Aorta
rs2395166	ENSG00000196301	ENSG00000196301.3	HLA-DRB9	chr6_32420498_C_T_b38	7e-07	0.41	Artery - Coronary
rs2395166	ENSG00000198502	ENSG00000198502.5	HLA-DRB5	chr6_32420498_C_T_b38	2.1e-06	-0.43	Artery - Coronary
rs2395166	ENSG00000229391	ENSG00000229391.7	HLA-DRB6	chr6_32420498_C_T_b38	1.7e-06	0.38	Artery - Coronary
rs2395166	ENSG00000232629	ENSG00000232629.8	HLA-DQB2	chr6_32420498_C_T_b38	2.7e-06	0.4	Artery - Coronary
rs2395166	ENSG00000237541	ENSG00000237541.3	HLA-DQA2	chr6_32420498_C_T_b38	6.1e-07	0.47	Artery - Coronary
rs2395166	ENSG00000179344	ENSG00000179344.16	HLA-DQB1	chr6_32420498_C_T_b38	2.6e-06	-0.19	Artery - Tibial
rs2395166	ENSG00000198502	ENSG00000198502.5	HLA-DRB5	chr6_32420498_C_T_b38	7.8e-23	-0.47	Artery - Tibial
rs2395166	ENSG00000229391	ENSG00000229391.7	HLA-DRB6	chr6_32420498_C_T_b38	1.1e-11	0.29	Artery - Tibial
rs2395166	ENSG00000231852	ENSG00000231852.6	CYP21A2	chr6_32420498_C_T_b38	1.9e-06	0.23	Artery - Tibial
rs2395166	ENSG00000232629	ENSG00000232629.8	HLA-DQB2	chr6_32420498_C_T_b38	9.1e-10	0.29	Artery - Tibial
rs2395166	ENSG00000237541	ENSG00000237541.3	HLA-DQA2	chr6_32420498_C_T_b38	1.3e-10	0.35	Artery - Tibial
rs2395166	ENSG00000198502	ENSG00000198502.5	HLA-DRB5	chr6_32420498_C_T_b38	3e-09	-0.54	Brain - Anterior cingulate cortex (BA24)
rs2395166	ENSG00000198502	ENSG00000198502.5	HLA-DRB5	chr6_32420498_C_T_b38	5.4e-08	-0.47	Brain - Caudate (basal ganglia)
rs2395166	ENSG00000204290	ENSG00000204290.10	BTNL2	chr6_32420498_C_T_b38	6e-06	-0.47	Brain - Caudate (basal ganglia)
rs2395166	ENSG00000232629	ENSG00000232629.8	HLA-DQB2	chr6_32420498_C_T_b38	1.1e-05	0.41	Brain - Caudate (basal ganglia)
rs2395166	ENSG00000198502	ENSG00000198502.5	HLA-DRB5	chr6_32420498_C_T_b38	3.5e-08	-0.54	Brain - Cerebellar Hemisphere
rs2395166	ENSG00000179344	ENSG00000179344.16	HLA-DQB1	chr6_32420498_C_T_b38	1.6e-06	-0.41	Brain - Cerebellum
rs2395166	ENSG00000196126	ENSG00000196126.11	HLA-DRB1	chr6_32420498_C_T_b38	1.7e-06	-0.35	Brain - Cerebellum
rs2395166	ENSG00000198502	ENSG00000198502.5	HLA-DRB5	chr6_32420498_C_T_b38	6.9e-10	-0.56	Brain - Cerebellum
rs2395166	ENSG00000196126	ENSG00000196126.11	HLA-DRB1	chr6_32420498_C_T_b38	3.6e-05	-0.27	Brain - Cortex
rs2395166	ENSG00000198502	ENSG00000198502.5	HLA-DRB5	chr6_32420498_C_T_b38	2e-12	-0.6	Brain - Cortex
rs2395166	ENSG00000198502	ENSG00000198502.5	HLA-DRB5	chr6_32420498_C_T_b38	2.6e-09	-0.54	Brain - Frontal Cortex (BA9)
rs2395166	ENSG00000198502	ENSG00000198502.5	HLA-DRB5	chr6_32420498_C_T_b38	2e-10	-0.56	Brain - Hypothalamus
rs2395166	ENSG00000196126	ENSG00000196126.11	HLA-DRB1	chr6_32420498_C_T_b38	1.4e-05	-0.26	Brain - Nucleus accumbens (basal ganglia)
rs2395166	ENSG00000198502	ENSG00000198502.5	HLA-DRB5	chr6_32420498_C_T_b38	1.5e-09	-0.53	Brain - Nucleus accumbens (basal ganglia)
rs2395166	ENSG00000232629	ENSG00000232629.8	HLA-DQB2	chr6_32420498_C_T_b38	2.7e-05	0.33	Brain - Nucleus accumbens (basal ganglia)
rs2395166	ENSG00000237541	ENSG00000237541.3	HLA-DQA2	chr6_32420498_C_T_b38	2.4e-05	0.38	Brain - Nucleus accumbens (basal ganglia)
rs2395166	ENSG00000179344	ENSG00000179344.16	HLA-DQB1	chr6_32420498_C_T_b38	1.3e-06	-0.44	Brain - Putamen (basal ganglia)
rs2395166	ENSG00000198502	ENSG00000198502.5	HLA-DRB5	chr6_32420498_C_T_b38	2.4e-07	-0.53	Brain - Putamen (basal ganglia)
rs2395166	ENSG00000231852	ENSG00000231852.6	CYP21A2	chr6_32420498_C_T_b38	3.9e-05	0.32	Brain - Putamen (basal ganglia)
rs2395166	ENSG00000232629	ENSG00000232629.8	HLA-DQB2	chr6_32420498_C_T_b38	8.7e-06	0.4	Brain - Putamen (basal ganglia)
rs2395166	ENSG00000198502	ENSG00000198502.5	HLA-DRB5	chr6_32420498_C_T_b38	1.2e-07	-0.49	Brain - Spinal cord (cervical c-1)
rs2395166	ENSG00000179344	ENSG00000179344.16	HLA-DQB1	chr6_32420498_C_T_b38	5.8e-07	-0.29	Breast - Mammary Tissue
rs2395166	ENSG00000196301	ENSG00000196301.3	HLA-DRB9	chr6_32420498_C_T_b38	1.4e-14	0.51	Breast - Mammary Tissue
rs2395166	ENSG00000198502	ENSG00000198502.5	HLA-DRB5	chr6_32420498_C_T_b38	8.2e-17	-0.5	Breast - Mammary Tissue
rs2395166	ENSG00000229391	ENSG00000229391.7	HLA-DRB6	chr6_32420498_C_T_b38	5.9e-08	0.36	Breast - Mammary Tissue
rs2395166	ENSG00000232629	ENSG00000232629.8	HLA-DQB2	chr6_32420498_C_T_b38	5.3e-08	0.41	Breast - Mammary Tissue
rs2395166	ENSG00000237541	ENSG00000237541.3	HLA-DQA2	chr6_32420498_C_T_b38	2.4e-07	0.4	Breast - Mammary Tissue
rs2395166	ENSG00000204516	ENSG00000204516.9	MICB	chr6_32420498_C_T_b38	1.4e-05	0.19	Cells - Cultured fibroblasts
rs2395166	ENSG00000213676	ENSG00000213676.10	ATF6B	chr6_32420498_C_T_b38	4.1e-07	0.19	Cells - Cultured fibroblasts
rs2395166	ENSG00000196301	ENSG00000196301.3	HLA-DRB9	chr6_32420498_C_T_b38	7e-07	0.55	Cells - EBV-transformed lymphocytes
rs2395166	ENSG00000229391	ENSG00000229391.7	HLA-DRB6	chr6_32420498_C_T_b38	3.4e-06	0.5	Cells - EBV-transformed lymphocytes
rs2395166	ENSG00000232629	ENSG00000232629.8	HLA-DQB2	chr6_32420498_C_T_b38	5.7e-09	0.63	Cells - EBV-transformed lymphocytes
rs2395166	ENSG00000237541	ENSG00000237541.3	HLA-DQA2	chr6_32420498_C_T_b38	7.6e-06	0.5	Cells - EBV-transformed lymphocytes
rs2395166	ENSG00000179344	ENSG00000179344.16	HLA-DQB1	chr6_32420498_C_T_b38	7.3e-09	-0.39	Colon - Sigmoid
rs2395166	ENSG00000198502	ENSG00000198502.5	HLA-DRB5	chr6_32420498_C_T_b38	7.4e-11	-0.5	Colon - Sigmoid
rs2395166	ENSG00000229391	ENSG00000229391.7	HLA-DRB6	chr6_32420498_C_T_b38	2e-08	0.43	Colon - Sigmoid
rs2395166	ENSG00000231852	ENSG00000231852.6	CYP21A2	chr6_32420498_C_T_b38	1.8e-05	0.24	Colon - Sigmoid
rs2395166	ENSG00000232629	ENSG00000232629.8	HLA-DQB2	chr6_32420498_C_T_b38	5.5e-06	0.35	Colon - Sigmoid
rs2395166	ENSG00000237541	ENSG00000237541.3	HLA-DQA2	chr6_32420498_C_T_b38	3.3e-08	0.44	Colon - Sigmoid
rs2395166	ENSG00000179344	ENSG00000179344.16	HLA-DQB1	chr6_32420498_C_T_b38	5.5e-06	-0.25	Colon - Transverse
rs2395166	ENSG00000196301	ENSG00000196301.3	HLA-DRB9	chr6_32420498_C_T_b38	7.3e-11	0.42	Colon - Transverse
rs2395166	ENSG00000198502	ENSG00000198502.5	HLA-DRB5	chr6_32420498_C_T_b38	1.2e-13	-0.46	Colon - Transverse
rs2395166	ENSG00000229391	ENSG00000229391.7	HLA-DRB6	chr6_32420498_C_T_b38	9.8e-08	0.34	Colon - Transverse
rs2395166	ENSG00000232629	ENSG00000232629.8	HLA-DQB2	chr6_32420498_C_T_b38	1.5e-06	0.31	Colon - Transverse
rs2395166	ENSG00000237541	ENSG00000237541.3	HLA-DQA2	chr6_32420498_C_T_b38	9.5e-08	0.37	Colon - Transverse
rs2395166	ENSG00000179344	ENSG00000179344.16	HLA-DQB1	chr6_32420498_C_T_b38	2.2e-07	-0.35	Esophagus - Gastroesophageal Junction
rs2395166	ENSG00000198502	ENSG00000198502.5	HLA-DRB5	chr6_32420498_C_T_b38	4.7e-16	-0.59	Esophagus - Gastroesophageal Junction
rs2395166	ENSG00000237541	ENSG00000237541.3	HLA-DQA2	chr6_32420498_C_T_b38	3.9e-06	0.36	Esophagus - Gastroesophageal Junction
rs2395166	ENSG00000179344	ENSG00000179344.16	HLA-DQB1	chr6_32420498_C_T_b38	3e-06	-0.23	Esophagus - Mucosa
rs2395166	ENSG00000198502	ENSG00000198502.5	HLA-DRB5	chr6_32420498_C_T_b38	3.5e-24	-0.5	Esophagus - Mucosa
rs2395166	ENSG00000204314	ENSG00000204314.10	PRRT1	chr6_32420498_C_T_b38	3e-07	0.14	Esophagus - Mucosa
rs2395166	ENSG00000229391	ENSG00000229391.7	HLA-DRB6	chr6_32420498_C_T_b38	7.8e-10	0.32	Esophagus - Mucosa
rs2395166	ENSG00000232629	ENSG00000232629.8	HLA-DQB2	chr6_32420498_C_T_b38	1.1e-05	0.18	Esophagus - Mucosa
rs2395166	ENSG00000237541	ENSG00000237541.3	HLA-DQA2	chr6_32420498_C_T_b38	5.6e-09	0.32	Esophagus - Mucosa
rs2395166	ENSG00000244731	ENSG00000244731.7	C4A	chr6_32420498_C_T_b38	1.5e-05	-0.19	Esophagus - Mucosa
rs2395166	ENSG00000179344	ENSG00000179344.16	HLA-DQB1	chr6_32420498_C_T_b38	3.4e-06	-0.28	Esophagus - Muscularis
rs2395166	ENSG00000198502	ENSG00000198502.5	HLA-DRB5	chr6_32420498_C_T_b38	1.9e-15	-0.51	Esophagus - Muscularis
rs2395166	ENSG00000229391	ENSG00000229391.7	HLA-DRB6	chr6_32420498_C_T_b38	1.3e-06	0.31	Esophagus - Muscularis
rs2395166	ENSG00000232629	ENSG00000232629.8	HLA-DQB2	chr6_32420498_C_T_b38	2.5e-09	0.39	Esophagus - Muscularis
rs2395166	ENSG00000237541	ENSG00000237541.3	HLA-DQA2	chr6_32420498_C_T_b38	1.5e-09	0.41	Esophagus - Muscularis
rs2395166	ENSG00000179344	ENSG00000179344.16	HLA-DQB1	chr6_32420498_C_T_b38	1.5e-06	-0.34	Heart - Atrial Appendage
rs2395166	ENSG00000196126	ENSG00000196126.11	HLA-DRB1	chr6_32420498_C_T_b38	5.5e-06	-0.25	Heart - Atrial Appendage
rs2395166	ENSG00000198502	ENSG00000198502.5	HLA-DRB5	chr6_32420498_C_T_b38	1.4e-15	-0.56	Heart - Atrial Appendage
rs2395166	ENSG00000229391	ENSG00000229391.7	HLA-DRB6	chr6_32420498_C_T_b38	4.3e-09	0.4	Heart - Atrial Appendage
rs2395166	ENSG00000232629	ENSG00000232629.8	HLA-DQB2	chr6_32420498_C_T_b38	1.1e-07	0.36	Heart - Atrial Appendage
rs2395166	ENSG00000237541	ENSG00000237541.3	HLA-DQA2	chr6_32420498_C_T_b38	2.5e-09	0.42	Heart - Atrial Appendage
rs2395166	ENSG00000244731	ENSG00000244731.7	C4A	chr6_32420498_C_T_b38	3.5e-06	-0.21	Heart - Atrial Appendage
rs2395166	ENSG00000179344	ENSG00000179344.16	HLA-DQB1	chr6_32420498_C_T_b38	5.1e-09	-0.36	Heart - Left Ventricle
rs2395166	ENSG00000196126	ENSG00000196126.11	HLA-DRB1	chr6_32420498_C_T_b38	4.1e-05	-0.16	Heart - Left Ventricle
rs2395166	ENSG00000198502	ENSG00000198502.5	HLA-DRB5	chr6_32420498_C_T_b38	7.4e-18	-0.57	Heart - Left Ventricle
rs2395166	ENSG00000213676	ENSG00000213676.10	ATF6B	chr6_32420498_C_T_b38	2.3e-05	0.17	Heart - Left Ventricle
rs2395166	ENSG00000229391	ENSG00000229391.7	HLA-DRB6	chr6_32420498_C_T_b38	1.9e-12	0.45	Heart - Left Ventricle
rs2395166	ENSG00000232629	ENSG00000232629.8	HLA-DQB2	chr6_32420498_C_T_b38	8.4e-07	0.34	Heart - Left Ventricle
rs2395166	ENSG00000237541	ENSG00000237541.3	HLA-DQA2	chr6_32420498_C_T_b38	3.4e-11	0.47	Heart - Left Ventricle
rs2395166	ENSG00000244731	ENSG00000244731.7	C4A	chr6_32420498_C_T_b38	9.2e-07	-0.2	Heart - Left Ventricle
rs2395166	ENSG00000198502	ENSG00000198502.5	HLA-DRB5	chr6_32420498_C_T_b38	6.1e-07	-0.9	Kidney - Cortex
rs2395166	ENSG00000198502	ENSG00000198502.5	HLA-DRB5	chr6_32420498_C_T_b38	6.7e-10	-0.52	Liver
rs2395166	ENSG00000204310	ENSG00000204310.12	AGPAT1	chr6_32420498_C_T_b38	1.1e-05	0.28	Liver
rs2395166	ENSG00000179344	ENSG00000179344.16	HLA-DQB1	chr6_32420498_C_T_b38	1e-05	-0.2	Lung
rs2395166	ENSG00000196301	ENSG00000196301.3	HLA-DRB9	chr6_32420498_C_T_b38	1.3e-21	0.51	Lung
rs2395166	ENSG00000198502	ENSG00000198502.5	HLA-DRB5	chr6_32420498_C_T_b38	6.4e-23	-0.52	Lung
rs2395166	ENSG00000204516	ENSG00000204516.9	MICB	chr6_32420498_C_T_b38	1.9e-05	0.16	Lung
rs2395166	ENSG00000229391	ENSG00000229391.7	HLA-DRB6	chr6_32420498_C_T_b38	4.3e-11	0.38	Lung
rs2395166	ENSG00000232629	ENSG00000232629.8	HLA-DQB2	chr6_32420498_C_T_b38	5e-11	0.35	Lung
rs2395166	ENSG00000237541	ENSG00000237541.3	HLA-DQA2	chr6_32420498_C_T_b38	1.9e-09	0.37	Lung
rs2395166	ENSG00000198502	ENSG00000198502.5	HLA-DRB5	chr6_32420498_C_T_b38	2.1e-06	-0.5	Minor Salivary Gland
rs2395166	ENSG00000179344	ENSG00000179344.16	HLA-DQB1	chr6_32420498_C_T_b38	1.1e-13	-0.34	Muscle - Skeletal
rs2395166	ENSG00000196126	ENSG00000196126.11	HLA-DRB1	chr6_32420498_C_T_b38	6.6e-06	-0.14	Muscle - Skeletal
rs2395166	ENSG00000198502	ENSG00000198502.5	HLA-DRB5	chr6_32420498_C_T_b38	4.5e-30	-0.53	Muscle - Skeletal
rs2395166	ENSG00000204301	ENSG00000204301.6	NOTCH4	chr6_32420498_C_T_b38	9.3e-06	-0.14	Muscle - Skeletal
rs2395166	ENSG00000229391	ENSG00000229391.7	HLA-DRB6	chr6_32420498_C_T_b38	8.3e-09	0.29	Muscle - Skeletal
rs2395166	ENSG00000232629	ENSG00000232629.8	HLA-DQB2	chr6_32420498_C_T_b38	9.2e-11	0.33	Muscle - Skeletal
rs2395166	ENSG00000237541	ENSG00000237541.3	HLA-DQA2	chr6_32420498_C_T_b38	4.3e-13	0.39	Muscle - Skeletal
rs2395166	ENSG00000179344	ENSG00000179344.16	HLA-DQB1	chr6_32420498_C_T_b38	7.2e-08	-0.27	Nerve - Tibial
rs2395166	ENSG00000196301	ENSG00000196301.3	HLA-DRB9	chr6_32420498_C_T_b38	4.8e-11	0.36	Nerve - Tibial
rs2395166	ENSG00000198502	ENSG00000198502.5	HLA-DRB5	chr6_32420498_C_T_b38	1.1e-23	-0.54	Nerve - Tibial
rs2395166	ENSG00000204310	ENSG00000204310.12	AGPAT1	chr6_32420498_C_T_b38	1.3e-08	0.11	Nerve - Tibial
rs2395166	ENSG00000204344	ENSG00000204344.14	STK19	chr6_32420498_C_T_b38	3.9e-06	-0.17	Nerve - Tibial
rs2395166	ENSG00000213676	ENSG00000213676.10	ATF6B	chr6_32420498_C_T_b38	3.3e-06	0.15	Nerve - Tibial
rs2395166	ENSG00000229391	ENSG00000229391.7	HLA-DRB6	chr6_32420498_C_T_b38	1.5e-09	0.34	Nerve - Tibial
rs2395166	ENSG00000231852	ENSG00000231852.6	CYP21A2	chr6_32420498_C_T_b38	2.1e-08	0.28	Nerve - Tibial
rs2395166	ENSG00000232629	ENSG00000232629.8	HLA-DQB2	chr6_32420498_C_T_b38	4.2e-13	0.42	Nerve - Tibial
rs2395166	ENSG00000237541	ENSG00000237541.3	HLA-DQA2	chr6_32420498_C_T_b38	1e-10	0.4	Nerve - Tibial
rs2395166	ENSG00000244731	ENSG00000244731.7	C4A	chr6_32420498_C_T_b38	7.2e-05	-0.18	Nerve - Tibial
rs2395166	ENSG00000198502	ENSG00000198502.5	HLA-DRB5	chr6_32420498_C_T_b38	1.2e-06	-0.45	Ovary
rs2395166	ENSG00000198502	ENSG00000198502.5	HLA-DRB5	chr6_32420498_C_T_b38	5.8e-10	-0.44	Pancreas
rs2395166	ENSG00000229391	ENSG00000229391.7	HLA-DRB6	chr6_32420498_C_T_b38	2e-05	0.3	Pancreas
rs2395166	ENSG00000232629	ENSG00000232629.8	HLA-DQB2	chr6_32420498_C_T_b38	2.3e-07	0.38	Pancreas
rs2395166	ENSG00000237541	ENSG00000237541.3	HLA-DQA2	chr6_32420498_C_T_b38	2.8e-05	0.33	Pancreas
rs2395166	ENSG00000198502	ENSG00000198502.5	HLA-DRB5	chr6_32420498_C_T_b38	2.3e-12	-0.57	Pituitary
rs2395166	ENSG00000229391	ENSG00000229391.7	HLA-DRB6	chr6_32420498_C_T_b38	8.9e-06	0.34	Pituitary
rs2395166	ENSG00000179344	ENSG00000179344.16	HLA-DQB1	chr6_32420498_C_T_b38	1.5e-06	-0.37	Prostate
rs2395166	ENSG00000196126	ENSG00000196126.11	HLA-DRB1	chr6_32420498_C_T_b38	4.9e-05	-0.23	Prostate
rs2395166	ENSG00000198502	ENSG00000198502.5	HLA-DRB5	chr6_32420498_C_T_b38	6.7e-14	-0.6	Prostate
rs2395166	ENSG00000179344	ENSG00000179344.16	HLA-DQB1	chr6_32420498_C_T_b38	1.5e-13	-0.38	Skin - Not Sun Exposed (Suprapubic)
rs2395166	ENSG00000196126	ENSG00000196126.11	HLA-DRB1	chr6_32420498_C_T_b38	4.9e-06	-0.16	Skin - Not Sun Exposed (Suprapubic)
rs2395166	ENSG00000198502	ENSG00000198502.5	HLA-DRB5	chr6_32420498_C_T_b38	4.4e-25	-0.56	Skin - Not Sun Exposed (Suprapubic)
rs2395166	ENSG00000204314	ENSG00000204314.10	PRRT1	chr6_32420498_C_T_b38	6.6e-05	0.15	Skin - Not Sun Exposed (Suprapubic)
rs2395166	ENSG00000223534	ENSG00000223534.1	HLA-DQB1-AS1	chr6_32420498_C_T_b38	8.4e-07	-0.21	Skin - Not Sun Exposed (Suprapubic)
rs2395166	ENSG00000229391	ENSG00000229391.7	HLA-DRB6	chr6_32420498_C_T_b38	6.1e-10	0.37	Skin - Not Sun Exposed (Suprapubic)
rs2395166	ENSG00000237541	ENSG00000237541.3	HLA-DQA2	chr6_32420498_C_T_b38	1.3e-09	0.31	Skin - Not Sun Exposed (Suprapubic)
rs2395166	ENSG00000244731	ENSG00000244731.7	C4A	chr6_32420498_C_T_b38	2e-06	-0.28	Skin - Not Sun Exposed (Suprapubic)
rs2395166	ENSG00000179344	ENSG00000179344.16	HLA-DQB1	chr6_32420498_C_T_b38	2.7e-13	-0.38	Skin - Sun Exposed (Lower leg)
rs2395166	ENSG00000196126	ENSG00000196126.11	HLA-DRB1	chr6_32420498_C_T_b38	1.7e-07	-0.17	Skin - Sun Exposed (Lower leg)
rs2395166	ENSG00000198502	ENSG00000198502.5	HLA-DRB5	chr6_32420498_C_T_b38	2.5e-27	-0.57	Skin - Sun Exposed (Lower leg)
rs2395166	ENSG00000204314	ENSG00000204314.10	PRRT1	chr6_32420498_C_T_b38	4e-09	0.21	Skin - Sun Exposed (Lower leg)
rs2395166	ENSG00000229391	ENSG00000229391.7	HLA-DRB6	chr6_32420498_C_T_b38	9.3e-10	0.33	Skin - Sun Exposed (Lower leg)
rs2395166	ENSG00000237541	ENSG00000237541.3	HLA-DQA2	chr6_32420498_C_T_b38	3e-12	0.36	Skin - Sun Exposed (Lower leg)
rs2395166	ENSG00000179344	ENSG00000179344.16	HLA-DQB1	chr6_32420498_C_T_b38	6e-06	-0.32	Small Intestine - Terminal Ileum
rs2395166	ENSG00000196301	ENSG00000196301.3	HLA-DRB9	chr6_32420498_C_T_b38	1e-06	0.45	Small Intestine - Terminal Ileum
rs2395166	ENSG00000198502	ENSG00000198502.5	HLA-DRB5	chr6_32420498_C_T_b38	4.8e-06	-0.41	Small Intestine - Terminal Ileum
rs2395166	ENSG00000229391	ENSG00000229391.7	HLA-DRB6	chr6_32420498_C_T_b38	8.2e-07	0.44	Small Intestine - Terminal Ileum
rs2395166	ENSG00000232629	ENSG00000232629.8	HLA-DQB2	chr6_32420498_C_T_b38	1e-07	0.4	Small Intestine - Terminal Ileum
rs2395166	ENSG00000237541	ENSG00000237541.3	HLA-DQA2	chr6_32420498_C_T_b38	1.4e-06	0.46	Small Intestine - Terminal Ileum
rs2395166	ENSG00000179344	ENSG00000179344.16	HLA-DQB1	chr6_32420498_C_T_b38	7e-05	-0.31	Spleen
rs2395166	ENSG00000196301	ENSG00000196301.3	HLA-DRB9	chr6_32420498_C_T_b38	9.3e-06	0.38	Spleen
rs2395166	ENSG00000198502	ENSG00000198502.5	HLA-DRB5	chr6_32420498_C_T_b38	8e-10	-0.48	Spleen
rs2395166	ENSG00000232629	ENSG00000232629.8	HLA-DQB2	chr6_32420498_C_T_b38	4.8e-07	0.44	Spleen
rs2395166	ENSG00000237541	ENSG00000237541.3	HLA-DQA2	chr6_32420498_C_T_b38	3.8e-05	0.38	Spleen
rs2395166	ENSG00000179344	ENSG00000179344.16	HLA-DQB1	chr6_32420498_C_T_b38	4.3e-06	-0.31	Stomach
rs2395166	ENSG00000198502	ENSG00000198502.5	HLA-DRB5	chr6_32420498_C_T_b38	7.1e-09	-0.36	Stomach
rs2395166	ENSG00000229391	ENSG00000229391.7	HLA-DRB6	chr6_32420498_C_T_b38	1.3e-07	0.3	Stomach
rs2395166	ENSG00000232629	ENSG00000232629.8	HLA-DQB2	chr6_32420498_C_T_b38	3.4e-09	0.38	Stomach
rs2395166	ENSG00000237541	ENSG00000237541.3	HLA-DQA2	chr6_32420498_C_T_b38	2e-07	0.36	Stomach
rs2395166	ENSG00000168394	ENSG00000168394.10	TAP1	chr6_32420498_C_T_b38	2.1e-07	-0.21	Testis
rs2395166	ENSG00000179344	ENSG00000179344.16	HLA-DQB1	chr6_32420498_C_T_b38	4.9e-11	-0.5	Testis
rs2395166	ENSG00000196126	ENSG00000196126.11	HLA-DRB1	chr6_32420498_C_T_b38	5.7e-05	-0.25	Testis
rs2395166	ENSG00000198502	ENSG00000198502.5	HLA-DRB5	chr6_32420498_C_T_b38	1.7e-13	-0.58	Testis
rs2395166	ENSG00000204267	ENSG00000204267.13	TAP2	chr6_32420498_C_T_b38	4.5e-05	-0.14	Testis
rs2395166	ENSG00000229391	ENSG00000229391.7	HLA-DRB6	chr6_32420498_C_T_b38	6.3e-07	0.33	Testis
rs2395166	ENSG00000232629	ENSG00000232629.8	HLA-DQB2	chr6_32420498_C_T_b38	4.9e-06	0.37	Testis
rs2395166	ENSG00000237541	ENSG00000237541.3	HLA-DQA2	chr6_32420498_C_T_b38	2e-05	0.34	Testis
rs2395166	ENSG00000277427	ENSG00000277427.1	XXbac-BPG154L12.5	chr6_32420498_C_T_b38	5.3e-10	0.43	Testis
rs2395166	ENSG00000179344	ENSG00000179344.16	HLA-DQB1	chr6_32420498_C_T_b38	4.1e-09	-0.28	Thyroid
rs2395166	ENSG00000196126	ENSG00000196126.11	HLA-DRB1	chr6_32420498_C_T_b38	6.4e-05	-0.13	Thyroid
rs2395166	ENSG00000196301	ENSG00000196301.3	HLA-DRB9	chr6_32420498_C_T_b38	4.1e-18	0.46	Thyroid
rs2395166	ENSG00000198502	ENSG00000198502.5	HLA-DRB5	chr6_32420498_C_T_b38	3.3e-28	-0.57	Thyroid
rs2395166	ENSG00000229391	ENSG00000229391.7	HLA-DRB6	chr6_32420498_C_T_b38	7.8e-15	0.4	Thyroid
rs2395166	ENSG00000231852	ENSG00000231852.6	CYP21A2	chr6_32420498_C_T_b38	6.3e-05	0.15	Thyroid
rs2395166	ENSG00000232629	ENSG00000232629.8	HLA-DQB2	chr6_32420498_C_T_b38	9.3e-13	0.36	Thyroid
rs2395166	ENSG00000237541	ENSG00000237541.3	HLA-DQA2	chr6_32420498_C_T_b38	5.6e-12	0.38	Thyroid
rs2395166	ENSG00000198502	ENSG00000198502.5	HLA-DRB5	chr6_32420498_C_T_b38	2.6e-10	-0.67	Vagina
rs2395166	ENSG00000179344	ENSG00000179344.16	HLA-DQB1	chr6_32420498_C_T_b38	4.1e-15	-0.28	Whole Blood
rs2395166	ENSG00000196301	ENSG00000196301.3	HLA-DRB9	chr6_32420498_C_T_b38	4.3e-12	0.3	Whole Blood
rs2395166	ENSG00000198502	ENSG00000198502.5	HLA-DRB5	chr6_32420498_C_T_b38	3.2e-24	-0.36	Whole Blood
rs2395166	ENSG00000204463	ENSG00000204463.12	BAG6	chr6_32420498_C_T_b38	1.8e-05	0.082	Whole Blood
rs2395166	ENSG00000223534	ENSG00000223534.1	HLA-DQB1-AS1	chr6_32420498_C_T_b38	5.2e-05	-0.13	Whole Blood
rs2395166	ENSG00000229391	ENSG00000229391.7	HLA-DRB6	chr6_32420498_C_T_b38	8.2e-06	0.2	Whole Blood
rs2395166	ENSG00000232629	ENSG00000232629.8	HLA-DQB2	chr6_32420498_C_T_b38	5.4e-15	0.36	Whole Blood
rs2395166	ENSG00000237541	ENSG00000237541.3	HLA-DQA2	chr6_32420498_C_T_b38	4.4e-13	0.38	Whole Blood
rs3135344	ENSG00000179344	ENSG00000179344.16	HLA-DQB1	chr6_32427259_C_T_b38	2.3e-22	-0.52	Adipose - Subcutaneous
rs3135344	ENSG00000196126	ENSG00000196126.11	HLA-DRB1	chr6_32427259_C_T_b38	5.8e-14	-0.28	Adipose - Subcutaneous
rs3135344	ENSG00000196301	ENSG00000196301.3	HLA-DRB9	chr6_32427259_C_T_b38	4.7e-30	0.66	Adipose - Subcutaneous
rs3135344	ENSG00000196735	ENSG00000196735.11	HLA-DQA1	chr6_32427259_C_T_b38	3.5e-07	-0.22	Adipose - Subcutaneous
rs3135344	ENSG00000198502	ENSG00000198502.5	HLA-DRB5	chr6_32427259_C_T_b38	1e-30	-0.63	Adipose - Subcutaneous
rs3135344	ENSG00000204314	ENSG00000204314.10	PRRT1	chr6_32427259_C_T_b38	5.2e-06	0.12	Adipose - Subcutaneous
rs3135344	ENSG00000213676	ENSG00000213676.10	ATF6B	chr6_32427259_C_T_b38	4.9e-06	0.14	Adipose - Subcutaneous
rs3135344	ENSG00000223534	ENSG00000223534.1	HLA-DQB1-AS1	chr6_32427259_C_T_b38	2e-08	-0.28	Adipose - Subcutaneous
rs3135344	ENSG00000229391	ENSG00000229391.7	HLA-DRB6	chr6_32427259_C_T_b38	3.5e-17	0.53	Adipose - Subcutaneous
rs3135344	ENSG00000232629	ENSG00000232629.8	HLA-DQB2	chr6_32427259_C_T_b38	2.4e-35	0.75	Adipose - Subcutaneous
rs3135344	ENSG00000237541	ENSG00000237541.3	HLA-DQA2	chr6_32427259_C_T_b38	1.4e-20	0.61	Adipose - Subcutaneous
rs3135344	ENSG00000244731	ENSG00000244731.7	C4A	chr6_32427259_C_T_b38	2.1e-08	-0.28	Adipose - Subcutaneous
rs3135344	ENSG00000179344	ENSG00000179344.16	HLA-DQB1	chr6_32427259_C_T_b38	1.8e-10	-0.41	Adipose - Visceral (Omentum)
rs3135344	ENSG00000196126	ENSG00000196126.11	HLA-DRB1	chr6_32427259_C_T_b38	5e-06	-0.2	Adipose - Visceral (Omentum)
rs3135344	ENSG00000196301	ENSG00000196301.3	HLA-DRB9	chr6_32427259_C_T_b38	1.5e-23	0.69	Adipose - Visceral (Omentum)
rs3135344	ENSG00000196735	ENSG00000196735.11	HLA-DQA1	chr6_32427259_C_T_b38	1.2e-05	-0.24	Adipose - Visceral (Omentum)
rs3135344	ENSG00000198502	ENSG00000198502.5	HLA-DRB5	chr6_32427259_C_T_b38	1e-17	-0.57	Adipose - Visceral (Omentum)
rs3135344	ENSG00000229391	ENSG00000229391.7	HLA-DRB6	chr6_32427259_C_T_b38	3.1e-15	0.55	Adipose - Visceral (Omentum)
rs3135344	ENSG00000232629	ENSG00000232629.8	HLA-DQB2	chr6_32427259_C_T_b38	2.4e-22	0.67	Adipose - Visceral (Omentum)
rs3135344	ENSG00000237541	ENSG00000237541.3	HLA-DQA2	chr6_32427259_C_T_b38	3e-13	0.56	Adipose - Visceral (Omentum)
rs3135344	ENSG00000240065	ENSG00000240065.7	PSMB9	chr6_32427259_C_T_b38	1.5e-07	0.19	Adipose - Visceral (Omentum)
rs3135344	ENSG00000196301	ENSG00000196301.3	HLA-DRB9	chr6_32427259_C_T_b38	2.5e-09	0.55	Adrenal Gland
rs3135344	ENSG00000198502	ENSG00000198502.5	HLA-DRB5	chr6_32427259_C_T_b38	1e-06	-0.49	Adrenal Gland
rs3135344	ENSG00000229391	ENSG00000229391.7	HLA-DRB6	chr6_32427259_C_T_b38	1.3e-08	0.59	Adrenal Gland
rs3135344	ENSG00000232629	ENSG00000232629.8	HLA-DQB2	chr6_32427259_C_T_b38	5e-10	0.64	Adrenal Gland
rs3135344	ENSG00000237541	ENSG00000237541.3	HLA-DQA2	chr6_32427259_C_T_b38	7.8e-10	0.64	Adrenal Gland
rs3135344	ENSG00000179344	ENSG00000179344.16	HLA-DQB1	chr6_32427259_C_T_b38	6.6e-09	-0.32	Artery - Aorta
rs3135344	ENSG00000196301	ENSG00000196301.3	HLA-DRB9	chr6_32427259_C_T_b38	9.3e-18	0.54	Artery - Aorta
rs3135344	ENSG00000198502	ENSG00000198502.5	HLA-DRB5	chr6_32427259_C_T_b38	4.4e-18	-0.56	Artery - Aorta
rs3135344	ENSG00000223534	ENSG00000223534.1	HLA-DQB1-AS1	chr6_32427259_C_T_b38	1e-05	-0.22	Artery - Aorta
rs3135344	ENSG00000229391	ENSG00000229391.7	HLA-DRB6	chr6_32427259_C_T_b38	1.1e-16	0.48	Artery - Aorta
rs3135344	ENSG00000232629	ENSG00000232629.8	HLA-DQB2	chr6_32427259_C_T_b38	3.6e-15	0.5	Artery - Aorta
rs3135344	ENSG00000237541	ENSG00000237541.3	HLA-DQA2	chr6_32427259_C_T_b38	1.3e-11	0.48	Artery - Aorta
rs3135344	ENSG00000243649	ENSG00000243649.8	CFB	chr6_32427259_C_T_b38	2.2e-05	-0.19	Artery - Aorta
rs3135344	ENSG00000179344	ENSG00000179344.16	HLA-DQB1	chr6_32427259_C_T_b38	5.6e-05	-0.32	Artery - Coronary
rs3135344	ENSG00000196301	ENSG00000196301.3	HLA-DRB9	chr6_32427259_C_T_b38	9.4e-06	0.4	Artery - Coronary
rs3135344	ENSG00000198502	ENSG00000198502.5	HLA-DRB5	chr6_32427259_C_T_b38	1.1e-07	-0.51	Artery - Coronary
rs3135344	ENSG00000229391	ENSG00000229391.7	HLA-DRB6	chr6_32427259_C_T_b38	1.2e-08	0.48	Artery - Coronary
rs3135344	ENSG00000232629	ENSG00000232629.8	HLA-DQB2	chr6_32427259_C_T_b38	3.6e-13	0.63	Artery - Coronary
rs3135344	ENSG00000237541	ENSG00000237541.3	HLA-DQA2	chr6_32427259_C_T_b38	3.6e-09	0.59	Artery - Coronary
rs3135344	ENSG00000179344	ENSG00000179344.16	HLA-DQB1	chr6_32427259_C_T_b38	1.2e-15	-0.35	Artery - Tibial
rs3135344	ENSG00000196126	ENSG00000196126.11	HLA-DRB1	chr6_32427259_C_T_b38	3.3e-08	-0.15	Artery - Tibial
rs3135344	ENSG00000198502	ENSG00000198502.5	HLA-DRB5	chr6_32427259_C_T_b38	4.9e-24	-0.52	Artery - Tibial
rs3135344	ENSG00000213760	ENSG00000213760.10	ATP6V1G2	chr6_32427259_C_T_b38	4.5e-05	0.19	Artery - Tibial
rs3135344	ENSG00000229391	ENSG00000229391.7	HLA-DRB6	chr6_32427259_C_T_b38	2.6e-17	0.39	Artery - Tibial
rs3135344	ENSG00000231852	ENSG00000231852.6	CYP21A2	chr6_32427259_C_T_b38	7.2e-05	0.21	Artery - Tibial
rs3135344	ENSG00000232629	ENSG00000232629.8	HLA-DQB2	chr6_32427259_C_T_b38	6.2e-20	0.46	Artery - Tibial
rs3135344	ENSG00000237541	ENSG00000237541.3	HLA-DQA2	chr6_32427259_C_T_b38	2.9e-15	0.47	Artery - Tibial
rs3135344	ENSG00000244731	ENSG00000244731.7	C4A	chr6_32427259_C_T_b38	4.7e-06	-0.19	Artery - Tibial
rs3135344	ENSG00000198502	ENSG00000198502.5	HLA-DRB5	chr6_32427259_C_T_b38	5.6e-06	-0.42	Brain - Amygdala
rs3135344	ENSG00000237541	ENSG00000237541.3	HLA-DQA2	chr6_32427259_C_T_b38	9.4e-06	0.51	Brain - Amygdala
rs3135344	ENSG00000179344	ENSG00000179344.16	HLA-DQB1	chr6_32427259_C_T_b38	5.1e-06	-0.5	Brain - Anterior cingulate cortex (BA24)
rs3135344	ENSG00000196126	ENSG00000196126.11	HLA-DRB1	chr6_32427259_C_T_b38	5.2e-07	-0.38	Brain - Anterior cingulate cortex (BA24)
rs3135344	ENSG00000198502	ENSG00000198502.5	HLA-DRB5	chr6_32427259_C_T_b38	9.2e-09	-0.56	Brain - Anterior cingulate cortex (BA24)
rs3135344	ENSG00000204287	ENSG00000204287.13	HLA-DRA	chr6_32427259_C_T_b38	4.2e-05	-0.29	Brain - Anterior cingulate cortex (BA24)
rs3135344	ENSG00000179344	ENSG00000179344.16	HLA-DQB1	chr6_32427259_C_T_b38	9e-08	-0.44	Brain - Caudate (basal ganglia)
rs3135344	ENSG00000196126	ENSG00000196126.11	HLA-DRB1	chr6_32427259_C_T_b38	1.8e-07	-0.29	Brain - Caudate (basal ganglia)
rs3135344	ENSG00000198502	ENSG00000198502.5	HLA-DRB5	chr6_32427259_C_T_b38	2.3e-08	-0.5	Brain - Caudate (basal ganglia)
rs3135344	ENSG00000204290	ENSG00000204290.10	BTNL2	chr6_32427259_C_T_b38	1.7e-06	-0.51	Brain - Caudate (basal ganglia)
rs3135344	ENSG00000232629	ENSG00000232629.8	HLA-DQB2	chr6_32427259_C_T_b38	4e-08	0.52	Brain - Caudate (basal ganglia)
rs3135344	ENSG00000237541	ENSG00000237541.3	HLA-DQA2	chr6_32427259_C_T_b38	1.4e-06	0.49	Brain - Caudate (basal ganglia)
rs3135344	ENSG00000179344	ENSG00000179344.16	HLA-DQB1	chr6_32427259_C_T_b38	1e-05	-0.47	Brain - Cerebellar Hemisphere
rs3135344	ENSG00000196126	ENSG00000196126.11	HLA-DRB1	chr6_32427259_C_T_b38	5.3e-06	-0.37	Brain - Cerebellar Hemisphere
rs3135344	ENSG00000198502	ENSG00000198502.5	HLA-DRB5	chr6_32427259_C_T_b38	1.8e-08	-0.61	Brain - Cerebellar Hemisphere
rs3135344	ENSG00000179344	ENSG00000179344.16	HLA-DQB1	chr6_32427259_C_T_b38	1.4e-10	-0.57	Brain - Cerebellum
rs3135344	ENSG00000196126	ENSG00000196126.11	HLA-DRB1	chr6_32427259_C_T_b38	1.5e-11	-0.51	Brain - Cerebellum
rs3135344	ENSG00000198502	ENSG00000198502.5	HLA-DRB5	chr6_32427259_C_T_b38	1.5e-09	-0.58	Brain - Cerebellum
rs3135344	ENSG00000223534	ENSG00000223534.1	HLA-DQB1-AS1	chr6_32427259_C_T_b38	0.0001	-0.37	Brain - Cerebellum
rs3135344	ENSG00000237541	ENSG00000237541.3	HLA-DQA2	chr6_32427259_C_T_b38	4.4e-05	0.41	Brain - Cerebellum
rs3135344	ENSG00000196126	ENSG00000196126.11	HLA-DRB1	chr6_32427259_C_T_b38	5.3e-07	-0.33	Brain - Cortex
rs3135344	ENSG00000198502	ENSG00000198502.5	HLA-DRB5	chr6_32427259_C_T_b38	3.7e-12	-0.6	Brain - Cortex
rs3135344	ENSG00000204290	ENSG00000204290.10	BTNL2	chr6_32427259_C_T_b38	4.4e-05	-0.39	Brain - Cortex
rs3135344	ENSG00000196126	ENSG00000196126.11	HLA-DRB1	chr6_32427259_C_T_b38	5.6e-08	-0.39	Brain - Frontal Cortex (BA9)
rs3135344	ENSG00000198502	ENSG00000198502.5	HLA-DRB5	chr6_32427259_C_T_b38	2.6e-10	-0.61	Brain - Frontal Cortex (BA9)
rs3135344	ENSG00000179344	ENSG00000179344.16	HLA-DQB1	chr6_32427259_C_T_b38	3.1e-06	-0.4	Brain - Hippocampus
rs3135344	ENSG00000198502	ENSG00000198502.5	HLA-DRB5	chr6_32427259_C_T_b38	4.3e-05	-0.39	Brain - Hippocampus
rs3135344	ENSG00000179344	ENSG00000179344.16	HLA-DQB1	chr6_32427259_C_T_b38	4.3e-07	-0.46	Brain - Hypothalamus
rs3135344	ENSG00000196126	ENSG00000196126.11	HLA-DRB1	chr6_32427259_C_T_b38	1.9e-06	-0.26	Brain - Hypothalamus
rs3135344	ENSG00000198502	ENSG00000198502.5	HLA-DRB5	chr6_32427259_C_T_b38	2.1e-09	-0.54	Brain - Hypothalamus
rs3135344	ENSG00000229391	ENSG00000229391.7	HLA-DRB6	chr6_32427259_C_T_b38	5.9e-06	0.44	Brain - Hypothalamus
rs3135344	ENSG00000232629	ENSG00000232629.8	HLA-DQB2	chr6_32427259_C_T_b38	6.2e-06	0.48	Brain - Hypothalamus
rs3135344	ENSG00000237541	ENSG00000237541.3	HLA-DQA2	chr6_32427259_C_T_b38	5.5e-07	0.52	Brain - Hypothalamus
rs3135344	ENSG00000179344	ENSG00000179344.16	HLA-DQB1	chr6_32427259_C_T_b38	1.5e-08	-0.48	Brain - Nucleus accumbens (basal ganglia)
rs3135344	ENSG00000196126	ENSG00000196126.11	HLA-DRB1	chr6_32427259_C_T_b38	1.7e-10	-0.39	Brain - Nucleus accumbens (basal ganglia)
rs3135344	ENSG00000198502	ENSG00000198502.5	HLA-DRB5	chr6_32427259_C_T_b38	1.4e-09	-0.55	Brain - Nucleus accumbens (basal ganglia)
rs3135344	ENSG00000204290	ENSG00000204290.10	BTNL2	chr6_32427259_C_T_b38	1.7e-06	-0.44	Brain - Nucleus accumbens (basal ganglia)
rs3135344	ENSG00000223534	ENSG00000223534.1	HLA-DQB1-AS1	chr6_32427259_C_T_b38	2.5e-06	-0.44	Brain - Nucleus accumbens (basal ganglia)
rs3135344	ENSG00000229391	ENSG00000229391.7	HLA-DRB6	chr6_32427259_C_T_b38	3.2e-06	0.4	Brain - Nucleus accumbens (basal ganglia)
rs3135344	ENSG00000232629	ENSG00000232629.8	HLA-DQB2	chr6_32427259_C_T_b38	2.7e-05	0.35	Brain - Nucleus accumbens (basal ganglia)
rs3135344	ENSG00000237541	ENSG00000237541.3	HLA-DQA2	chr6_32427259_C_T_b38	1.2e-06	0.45	Brain - Nucleus accumbens (basal ganglia)
rs3135344	ENSG00000179344	ENSG00000179344.16	HLA-DQB1	chr6_32427259_C_T_b38	5.9e-11	-0.59	Brain - Putamen (basal ganglia)
rs3135344	ENSG00000196126	ENSG00000196126.11	HLA-DRB1	chr6_32427259_C_T_b38	1.4e-08	-0.38	Brain - Putamen (basal ganglia)
rs3135344	ENSG00000198502	ENSG00000198502.5	HLA-DRB5	chr6_32427259_C_T_b38	6.9e-08	-0.56	Brain - Putamen (basal ganglia)
rs3135344	ENSG00000204516	ENSG00000204516.9	MICB	chr6_32427259_C_T_b38	3.8e-05	0.33	Brain - Putamen (basal ganglia)
rs3135344	ENSG00000231852	ENSG00000231852.6	CYP21A2	chr6_32427259_C_T_b38	5.1e-05	0.32	Brain - Putamen (basal ganglia)
rs3135344	ENSG00000232629	ENSG00000232629.8	HLA-DQB2	chr6_32427259_C_T_b38	8.6e-06	0.41	Brain - Putamen (basal ganglia)
rs3135344	ENSG00000198502	ENSG00000198502.5	HLA-DRB5	chr6_32427259_C_T_b38	5.9e-07	-0.53	Brain - Spinal cord (cervical c-1)
rs3135344	ENSG00000232629	ENSG00000232629.8	HLA-DQB2	chr6_32427259_C_T_b38	9.3e-08	0.62	Brain - Spinal cord (cervical c-1)
rs3135344	ENSG00000237541	ENSG00000237541.3	HLA-DQA2	chr6_32427259_C_T_b38	9.7e-07	0.58	Brain - Spinal cord (cervical c-1)
rs3135344	ENSG00000232629	ENSG00000232629.8	HLA-DQB2	chr6_32427259_C_T_b38	1.4e-06	0.46	Brain - Substantia nigra
rs3135344	ENSG00000237541	ENSG00000237541.3	HLA-DQA2	chr6_32427259_C_T_b38	6.5e-06	0.48	Brain - Substantia nigra
rs3135344	ENSG00000179344	ENSG00000179344.16	HLA-DQB1	chr6_32427259_C_T_b38	4.9e-16	-0.49	Breast - Mammary Tissue
rs3135344	ENSG00000196126	ENSG00000196126.11	HLA-DRB1	chr6_32427259_C_T_b38	3.9e-07	-0.2	Breast - Mammary Tissue
rs3135344	ENSG00000196301	ENSG00000196301.3	HLA-DRB9	chr6_32427259_C_T_b38	1.1e-16	0.58	Breast - Mammary Tissue
rs3135344	ENSG00000196735	ENSG00000196735.11	HLA-DQA1	chr6_32427259_C_T_b38	3.3e-06	-0.25	Breast - Mammary Tissue
rs3135344	ENSG00000198502	ENSG00000198502.5	HLA-DRB5	chr6_32427259_C_T_b38	2.2e-16	-0.53	Breast - Mammary Tissue
rs3135344	ENSG00000223534	ENSG00000223534.1	HLA-DQB1-AS1	chr6_32427259_C_T_b38	3.2e-06	-0.28	Breast - Mammary Tissue
rs3135344	ENSG00000229391	ENSG00000229391.7	HLA-DRB6	chr6_32427259_C_T_b38	2.3e-17	0.58	Breast - Mammary Tissue
rs3135344	ENSG00000231852	ENSG00000231852.6	CYP21A2	chr6_32427259_C_T_b38	1.2e-05	0.22	Breast - Mammary Tissue
rs3135344	ENSG00000232629	ENSG00000232629.8	HLA-DQB2	chr6_32427259_C_T_b38	6.2e-23	0.75	Breast - Mammary Tissue
rs3135344	ENSG00000237541	ENSG00000237541.3	HLA-DQA2	chr6_32427259_C_T_b38	1.5e-15	0.65	Breast - Mammary Tissue
rs3135344	ENSG00000196126	ENSG00000196126.11	HLA-DRB1	chr6_32427259_C_T_b38	4.5e-05	-0.24	Cells - Cultured fibroblasts
rs3135344	ENSG00000204516	ENSG00000204516.9	MICB	chr6_32427259_C_T_b38	2.2e-09	0.28	Cells - Cultured fibroblasts
rs3135344	ENSG00000213676	ENSG00000213676.10	ATF6B	chr6_32427259_C_T_b38	4.9e-05	0.17	Cells - Cultured fibroblasts
rs3135344	ENSG00000213722	ENSG00000213722.8	DDAH2	chr6_32427259_C_T_b38	1.4e-05	-0.11	Cells - Cultured fibroblasts
rs3135344	ENSG00000179344	ENSG00000179344.16	HLA-DQB1	chr6_32427259_C_T_b38	5.9e-06	-0.5	Cells - EBV-transformed lymphocytes
rs3135344	ENSG00000196301	ENSG00000196301.3	HLA-DRB9	chr6_32427259_C_T_b38	8.8e-12	0.8	Cells - EBV-transformed lymphocytes
rs3135344	ENSG00000229391	ENSG00000229391.7	HLA-DRB6	chr6_32427259_C_T_b38	4.3e-13	0.82	Cells - EBV-transformed lymphocytes
rs3135344	ENSG00000232629	ENSG00000232629.8	HLA-DQB2	chr6_32427259_C_T_b38	4.5e-14	0.86	Cells - EBV-transformed lymphocytes
rs3135344	ENSG00000237541	ENSG00000237541.3	HLA-DQA2	chr6_32427259_C_T_b38	3.5e-08	0.67	Cells - EBV-transformed lymphocytes
rs3135344	ENSG00000179344	ENSG00000179344.16	HLA-DQB1	chr6_32427259_C_T_b38	1.4e-14	-0.56	Colon - Sigmoid
rs3135344	ENSG00000196735	ENSG00000196735.11	HLA-DQA1	chr6_32427259_C_T_b38	8.3e-07	-0.3	Colon - Sigmoid
rs3135344	ENSG00000198502	ENSG00000198502.5	HLA-DRB5	chr6_32427259_C_T_b38	2.5e-11	-0.55	Colon - Sigmoid
rs3135344	ENSG00000204301	ENSG00000204301.6	NOTCH4	chr6_32427259_C_T_b38	3.1e-05	-0.19	Colon - Sigmoid
rs3135344	ENSG00000229391	ENSG00000229391.7	HLA-DRB6	chr6_32427259_C_T_b38	2.8e-15	0.64	Colon - Sigmoid
rs3135344	ENSG00000231852	ENSG00000231852.6	CYP21A2	chr6_32427259_C_T_b38	2.3e-06	0.29	Colon - Sigmoid
rs3135344	ENSG00000232629	ENSG00000232629.8	HLA-DQB2	chr6_32427259_C_T_b38	1.2e-16	0.65	Colon - Sigmoid
rs3135344	ENSG00000237541	ENSG00000237541.3	HLA-DQA2	chr6_32427259_C_T_b38	2e-12	0.59	Colon - Sigmoid
rs3135344	ENSG00000179344	ENSG00000179344.16	HLA-DQB1	chr6_32427259_C_T_b38	8.2e-11	-0.39	Colon - Transverse
rs3135344	ENSG00000196301	ENSG00000196301.3	HLA-DRB9	chr6_32427259_C_T_b38	1.2e-13	0.52	Colon - Transverse
rs3135344	ENSG00000196735	ENSG00000196735.11	HLA-DQA1	chr6_32427259_C_T_b38	3.7e-05	-0.18	Colon - Transverse
rs3135344	ENSG00000198502	ENSG00000198502.5	HLA-DRB5	chr6_32427259_C_T_b38	1.7e-11	-0.47	Colon - Transverse
rs3135344	ENSG00000229391	ENSG00000229391.7	HLA-DRB6	chr6_32427259_C_T_b38	1.1e-15	0.55	Colon - Transverse
rs3135344	ENSG00000232629	ENSG00000232629.8	HLA-DQB2	chr6_32427259_C_T_b38	5.1e-15	0.54	Colon - Transverse
rs3135344	ENSG00000237541	ENSG00000237541.3	HLA-DQA2	chr6_32427259_C_T_b38	1.6e-13	0.55	Colon - Transverse
rs3135344	ENSG00000179344	ENSG00000179344.16	HLA-DQB1	chr6_32427259_C_T_b38	1.3e-13	-0.53	Esophagus - Gastroesophageal Junction
rs3135344	ENSG00000196735	ENSG00000196735.11	HLA-DQA1	chr6_32427259_C_T_b38	1.4e-07	-0.37	Esophagus - Gastroesophageal Junction
rs3135344	ENSG00000198502	ENSG00000198502.5	HLA-DRB5	chr6_32427259_C_T_b38	1.1e-12	-0.57	Esophagus - Gastroesophageal Junction
rs3135344	ENSG00000229391	ENSG00000229391.7	HLA-DRB6	chr6_32427259_C_T_b38	9.3e-13	0.53	Esophagus - Gastroesophageal Junction
rs3135344	ENSG00000231852	ENSG00000231852.6	CYP21A2	chr6_32427259_C_T_b38	9.7e-05	0.25	Esophagus - Gastroesophageal Junction
rs3135344	ENSG00000232629	ENSG00000232629.8	HLA-DQB2	chr6_32427259_C_T_b38	8e-20	0.7	Esophagus - Gastroesophageal Junction
rs3135344	ENSG00000237541	ENSG00000237541.3	HLA-DQA2	chr6_32427259_C_T_b38	1.5e-13	0.61	Esophagus - Gastroesophageal Junction
rs3135344	ENSG00000179344	ENSG00000179344.16	HLA-DQB1	chr6_32427259_C_T_b38	1.8e-13	-0.4	Esophagus - Mucosa
rs3135344	ENSG00000196735	ENSG00000196735.11	HLA-DQA1	chr6_32427259_C_T_b38	5e-06	-0.19	Esophagus - Mucosa
rs3135344	ENSG00000198502	ENSG00000198502.5	HLA-DRB5	chr6_32427259_C_T_b38	1.6e-22	-0.53	Esophagus - Mucosa
rs3135344	ENSG00000204314	ENSG00000204314.10	PRRT1	chr6_32427259_C_T_b38	3.3e-10	0.18	Esophagus - Mucosa
rs3135344	ENSG00000224557	ENSG00000224557.7	HLA-DPB2	chr6_32427259_C_T_b38	1.9e-05	0.27	Esophagus - Mucosa
rs3135344	ENSG00000229391	ENSG00000229391.7	HLA-DRB6	chr6_32427259_C_T_b38	6.2e-20	0.51	Esophagus - Mucosa
rs3135344	ENSG00000232629	ENSG00000232629.8	HLA-DQB2	chr6_32427259_C_T_b38	3.3e-08	0.24	Esophagus - Mucosa
rs3135344	ENSG00000237541	ENSG00000237541.3	HLA-DQA2	chr6_32427259_C_T_b38	4.9e-17	0.5	Esophagus - Mucosa
rs3135344	ENSG00000244731	ENSG00000244731.7	C4A	chr6_32427259_C_T_b38	8.2e-07	-0.24	Esophagus - Mucosa
rs3135344	ENSG00000179344	ENSG00000179344.16	HLA-DQB1	chr6_32427259_C_T_b38	9.5e-14	-0.47	Esophagus - Muscularis
rs3135344	ENSG00000196735	ENSG00000196735.11	HLA-DQA1	chr6_32427259_C_T_b38	1.2e-06	-0.28	Esophagus - Muscularis
rs3135344	ENSG00000198502	ENSG00000198502.5	HLA-DRB5	chr6_32427259_C_T_b38	8.2e-14	-0.51	Esophagus - Muscularis
rs3135344	ENSG00000229391	ENSG00000229391.7	HLA-DRB6	chr6_32427259_C_T_b38	4e-14	0.5	Esophagus - Muscularis
rs3135344	ENSG00000232629	ENSG00000232629.8	HLA-DQB2	chr6_32427259_C_T_b38	4.6e-26	0.7	Esophagus - Muscularis
rs3135344	ENSG00000237541	ENSG00000237541.3	HLA-DQA2	chr6_32427259_C_T_b38	4.5e-14	0.53	Esophagus - Muscularis
rs3135344	ENSG00000244731	ENSG00000244731.7	C4A	chr6_32427259_C_T_b38	9.1e-06	-0.16	Esophagus - Muscularis
rs3135344	ENSG00000179344	ENSG00000179344.16	HLA-DQB1	chr6_32427259_C_T_b38	1.1e-09	-0.45	Heart - Atrial Appendage
rs3135344	ENSG00000196126	ENSG00000196126.11	HLA-DRB1	chr6_32427259_C_T_b38	6.5e-11	-0.37	Heart - Atrial Appendage
rs3135344	ENSG00000198502	ENSG00000198502.5	HLA-DRB5	chr6_32427259_C_T_b38	4.4e-16	-0.6	Heart - Atrial Appendage
rs3135344	ENSG00000229391	ENSG00000229391.7	HLA-DRB6	chr6_32427259_C_T_b38	5.4e-12	0.49	Heart - Atrial Appendage
rs3135344	ENSG00000232629	ENSG00000232629.8	HLA-DQB2	chr6_32427259_C_T_b38	1.6e-16	0.58	Heart - Atrial Appendage
rs3135344	ENSG00000237541	ENSG00000237541.3	HLA-DQA2	chr6_32427259_C_T_b38	1.7e-12	0.52	Heart - Atrial Appendage
rs3135344	ENSG00000244731	ENSG00000244731.7	C4A	chr6_32427259_C_T_b38	8.2e-06	-0.21	Heart - Atrial Appendage
rs3135344	ENSG00000179344	ENSG00000179344.16	HLA-DQB1	chr6_32427259_C_T_b38	4.6e-13	-0.46	Heart - Left Ventricle
rs3135344	ENSG00000196126	ENSG00000196126.11	HLA-DRB1	chr6_32427259_C_T_b38	8.6e-11	-0.26	Heart - Left Ventricle
rs3135344	ENSG00000196735	ENSG00000196735.11	HLA-DQA1	chr6_32427259_C_T_b38	2.4e-06	-0.27	Heart - Left Ventricle
rs3135344	ENSG00000198502	ENSG00000198502.5	HLA-DRB5	chr6_32427259_C_T_b38	5.7e-21	-0.65	Heart - Left Ventricle
rs3135344	ENSG00000213676	ENSG00000213676.10	ATF6B	chr6_32427259_C_T_b38	5.4e-05	0.17	Heart - Left Ventricle
rs3135344	ENSG00000229391	ENSG00000229391.7	HLA-DRB6	chr6_32427259_C_T_b38	7.1e-18	0.57	Heart - Left Ventricle
rs3135344	ENSG00000232629	ENSG00000232629.8	HLA-DQB2	chr6_32427259_C_T_b38	3.6e-20	0.64	Heart - Left Ventricle
rs3135344	ENSG00000237541	ENSG00000237541.3	HLA-DQA2	chr6_32427259_C_T_b38	2.5e-16	0.6	Heart - Left Ventricle
rs3135344	ENSG00000244731	ENSG00000244731.7	C4A	chr6_32427259_C_T_b38	1e-06	-0.21	Heart - Left Ventricle
rs3135344	ENSG00000198502	ENSG00000198502.5	HLA-DRB5	chr6_32427259_C_T_b38	3.1e-07	-1	Kidney - Cortex
rs3135344	ENSG00000198502	ENSG00000198502.5	HLA-DRB5	chr6_32427259_C_T_b38	2.3e-07	-0.48	Liver
rs3135344	ENSG00000204310	ENSG00000204310.12	AGPAT1	chr6_32427259_C_T_b38	4.2e-07	0.34	Liver
rs3135344	ENSG00000229391	ENSG00000229391.7	HLA-DRB6	chr6_32427259_C_T_b38	1.2e-09	0.6	Liver
rs3135344	ENSG00000232629	ENSG00000232629.8	HLA-DQB2	chr6_32427259_C_T_b38	3.8e-09	0.58	Liver
rs3135344	ENSG00000237541	ENSG00000237541.3	HLA-DQA2	chr6_32427259_C_T_b38	7.8e-08	0.56	Liver
rs3135344	ENSG00000179344	ENSG00000179344.16	HLA-DQB1	chr6_32427259_C_T_b38	1.1e-12	-0.34	Lung
rs3135344	ENSG00000196126	ENSG00000196126.11	HLA-DRB1	chr6_32427259_C_T_b38	1.4e-09	-0.21	Lung
rs3135344	ENSG00000196301	ENSG00000196301.3	HLA-DRB9	chr6_32427259_C_T_b38	3.7e-29	0.63	Lung
rs3135344	ENSG00000196735	ENSG00000196735.11	HLA-DQA1	chr6_32427259_C_T_b38	1.1e-10	-0.28	Lung
rs3135344	ENSG00000198502	ENSG00000198502.5	HLA-DRB5	chr6_32427259_C_T_b38	3.6e-25	-0.58	Lung
rs3135344	ENSG00000204516	ENSG00000204516.9	MICB	chr6_32427259_C_T_b38	6.4e-06	0.18	Lung
rs3135344	ENSG00000223534	ENSG00000223534.1	HLA-DQB1-AS1	chr6_32427259_C_T_b38	3.7e-06	-0.19	Lung
rs3135344	ENSG00000229391	ENSG00000229391.7	HLA-DRB6	chr6_32427259_C_T_b38	5.4e-21	0.56	Lung
rs3135344	ENSG00000232629	ENSG00000232629.8	HLA-DQB2	chr6_32427259_C_T_b38	1.9e-21	0.53	Lung
rs3135344	ENSG00000237541	ENSG00000237541.3	HLA-DQA2	chr6_32427259_C_T_b38	3.3e-16	0.53	Lung
rs3135344	ENSG00000244731	ENSG00000244731.7	C4A	chr6_32427259_C_T_b38	3e-05	-0.19	Lung
rs3135344	ENSG00000198502	ENSG00000198502.5	HLA-DRB5	chr6_32427259_C_T_b38	3.2e-06	-0.52	Minor Salivary Gland
rs3135344	ENSG00000229391	ENSG00000229391.7	HLA-DRB6	chr6_32427259_C_T_b38	1.2e-05	0.5	Minor Salivary Gland
rs3135344	ENSG00000232629	ENSG00000232629.8	HLA-DQB2	chr6_32427259_C_T_b38	2.3e-06	0.56	Minor Salivary Gland
rs3135344	ENSG00000237541	ENSG00000237541.3	HLA-DQA2	chr6_32427259_C_T_b38	2.7e-06	0.59	Minor Salivary Gland
rs3135344	ENSG00000179344	ENSG00000179344.16	HLA-DQB1	chr6_32427259_C_T_b38	2.7e-23	-0.48	Muscle - Skeletal
rs3135344	ENSG00000196126	ENSG00000196126.11	HLA-DRB1	chr6_32427259_C_T_b38	1.1e-11	-0.23	Muscle - Skeletal
rs3135344	ENSG00000196735	ENSG00000196735.11	HLA-DQA1	chr6_32427259_C_T_b38	1.8e-08	-0.24	Muscle - Skeletal
rs3135344	ENSG00000198502	ENSG00000198502.5	HLA-DRB5	chr6_32427259_C_T_b38	5e-29	-0.56	Muscle - Skeletal
rs3135344	ENSG00000204301	ENSG00000204301.6	NOTCH4	chr6_32427259_C_T_b38	2.2e-06	-0.16	Muscle - Skeletal
rs3135344	ENSG00000229391	ENSG00000229391.7	HLA-DRB6	chr6_32427259_C_T_b38	1.4e-20	0.5	Muscle - Skeletal
rs3135344	ENSG00000232629	ENSG00000232629.8	HLA-DQB2	chr6_32427259_C_T_b38	1.5e-35	0.66	Muscle - Skeletal
rs3135344	ENSG00000237541	ENSG00000237541.3	HLA-DQA2	chr6_32427259_C_T_b38	8.2e-25	0.58	Muscle - Skeletal
rs3135344	ENSG00000244731	ENSG00000244731.7	C4A	chr6_32427259_C_T_b38	7.8e-05	-0.17	Muscle - Skeletal
rs3135344	ENSG00000179344	ENSG00000179344.16	HLA-DQB1	chr6_32427259_C_T_b38	4e-17	-0.45	Nerve - Tibial
rs3135344	ENSG00000196301	ENSG00000196301.3	HLA-DRB9	chr6_32427259_C_T_b38	1.6e-14	0.44	Nerve - Tibial
rs3135344	ENSG00000196735	ENSG00000196735.11	HLA-DQA1	chr6_32427259_C_T_b38	5.3e-07	-0.21	Nerve - Tibial
rs3135344	ENSG00000198502	ENSG00000198502.5	HLA-DRB5	chr6_32427259_C_T_b38	5.8e-21	-0.55	Nerve - Tibial
rs3135344	ENSG00000204310	ENSG00000204310.12	AGPAT1	chr6_32427259_C_T_b38	1.6e-07	0.11	Nerve - Tibial
rs3135344	ENSG00000204516	ENSG00000204516.9	MICB	chr6_32427259_C_T_b38	7.2e-05	0.22	Nerve - Tibial
rs3135344	ENSG00000229391	ENSG00000229391.7	HLA-DRB6	chr6_32427259_C_T_b38	1.2e-20	0.54	Nerve - Tibial
rs3135344	ENSG00000231852	ENSG00000231852.6	CYP21A2	chr6_32427259_C_T_b38	5e-11	0.35	Nerve - Tibial
rs3135344	ENSG00000232629	ENSG00000232629.8	HLA-DQB2	chr6_32427259_C_T_b38	4.9e-32	0.69	Nerve - Tibial
rs3135344	ENSG00000237541	ENSG00000237541.3	HLA-DQA2	chr6_32427259_C_T_b38	3.1e-20	0.59	Nerve - Tibial
rs3135344	ENSG00000244731	ENSG00000244731.7	C4A	chr6_32427259_C_T_b38	1.2e-05	-0.21	Nerve - Tibial
rs3135344	ENSG00000248290	ENSG00000248290.1	TNXA	chr6_32427259_C_T_b38	0.0001	-0.23	Nerve - Tibial
rs3135344	ENSG00000179344	ENSG00000179344.16	HLA-DQB1	chr6_32427259_C_T_b38	4.7e-05	-0.31	Ovary
rs3135344	ENSG00000229391	ENSG00000229391.7	HLA-DRB6	chr6_32427259_C_T_b38	2.8e-08	0.54	Ovary
rs3135344	ENSG00000232629	ENSG00000232629.8	HLA-DQB2	chr6_32427259_C_T_b38	1.4e-09	0.63	Ovary
rs3135344	ENSG00000237541	ENSG00000237541.3	HLA-DQA2	chr6_32427259_C_T_b38	3.8e-07	0.58	Ovary
rs3135344	ENSG00000179344	ENSG00000179344.16	HLA-DQB1	chr6_32427259_C_T_b38	2.9e-09	-0.48	Pancreas
rs3135344	ENSG00000196735	ENSG00000196735.11	HLA-DQA1	chr6_32427259_C_T_b38	1.7e-05	-0.28	Pancreas
rs3135344	ENSG00000198502	ENSG00000198502.5	HLA-DRB5	chr6_32427259_C_T_b38	7.3e-10	-0.48	Pancreas
rs3135344	ENSG00000229391	ENSG00000229391.7	HLA-DRB6	chr6_32427259_C_T_b38	1.2e-09	0.46	Pancreas
rs3135344	ENSG00000232629	ENSG00000232629.8	HLA-DQB2	chr6_32427259_C_T_b38	8.8e-14	0.58	Pancreas
rs3135344	ENSG00000237541	ENSG00000237541.3	HLA-DQA2	chr6_32427259_C_T_b38	2.2e-07	0.44	Pancreas
rs3135344	ENSG00000179344	ENSG00000179344.16	HLA-DQB1	chr6_32427259_C_T_b38	1e-07	-0.49	Pituitary
rs3135344	ENSG00000196126	ENSG00000196126.11	HLA-DRB1	chr6_32427259_C_T_b38	1.5e-05	-0.23	Pituitary
rs3135344	ENSG00000198502	ENSG00000198502.5	HLA-DRB5	chr6_32427259_C_T_b38	2.7e-11	-0.59	Pituitary
rs3135344	ENSG00000229391	ENSG00000229391.7	HLA-DRB6	chr6_32427259_C_T_b38	1.6e-08	0.46	Pituitary
rs3135344	ENSG00000232629	ENSG00000232629.8	HLA-DQB2	chr6_32427259_C_T_b38	1.6e-06	0.46	Pituitary
rs3135344	ENSG00000237541	ENSG00000237541.3	HLA-DQA2	chr6_32427259_C_T_b38	8.1e-07	0.47	Pituitary
rs3135344	ENSG00000179344	ENSG00000179344.16	HLA-DQB1	chr6_32427259_C_T_b38	5.7e-10	-0.51	Prostate
rs3135344	ENSG00000196126	ENSG00000196126.11	HLA-DRB1	chr6_32427259_C_T_b38	6.6e-06	-0.28	Prostate
rs3135344	ENSG00000196301	ENSG00000196301.3	HLA-DRB9	chr6_32427259_C_T_b38	1.4e-07	0.55	Prostate
rs3135344	ENSG00000198502	ENSG00000198502.5	HLA-DRB5	chr6_32427259_C_T_b38	1.3e-13	-0.66	Prostate
rs3135344	ENSG00000223534	ENSG00000223534.1	HLA-DQB1-AS1	chr6_32427259_C_T_b38	3.2e-05	-0.3	Prostate
rs3135344	ENSG00000229391	ENSG00000229391.7	HLA-DRB6	chr6_32427259_C_T_b38	2.2e-08	0.55	Prostate
rs3135344	ENSG00000232629	ENSG00000232629.8	HLA-DQB2	chr6_32427259_C_T_b38	2.2e-09	0.59	Prostate
rs3135344	ENSG00000237541	ENSG00000237541.3	HLA-DQA2	chr6_32427259_C_T_b38	4.1e-08	0.57	Prostate
rs3135344	ENSG00000179344	ENSG00000179344.16	HLA-DQB1	chr6_32427259_C_T_b38	2.6e-25	-0.55	Skin - Not Sun Exposed (Suprapubic)
rs3135344	ENSG00000196126	ENSG00000196126.11	HLA-DRB1	chr6_32427259_C_T_b38	9.6e-14	-0.27	Skin - Not Sun Exposed (Suprapubic)
rs3135344	ENSG00000196735	ENSG00000196735.11	HLA-DQA1	chr6_32427259_C_T_b38	8.6e-09	-0.26	Skin - Not Sun Exposed (Suprapubic)
rs3135344	ENSG00000198502	ENSG00000198502.5	HLA-DRB5	chr6_32427259_C_T_b38	2.4e-23	-0.56	Skin - Not Sun Exposed (Suprapubic)
rs3135344	ENSG00000204314	ENSG00000204314.10	PRRT1	chr6_32427259_C_T_b38	2e-07	0.21	Skin - Not Sun Exposed (Suprapubic)
rs3135344	ENSG00000204516	ENSG00000204516.9	MICB	chr6_32427259_C_T_b38	6.4e-05	0.22	Skin - Not Sun Exposed (Suprapubic)
rs3135344	ENSG00000223534	ENSG00000223534.1	HLA-DQB1-AS1	chr6_32427259_C_T_b38	8.1e-10	-0.27	Skin - Not Sun Exposed (Suprapubic)
rs3135344	ENSG00000229391	ENSG00000229391.7	HLA-DRB6	chr6_32427259_C_T_b38	2.5e-20	0.56	Skin - Not Sun Exposed (Suprapubic)
rs3135344	ENSG00000237541	ENSG00000237541.3	HLA-DQA2	chr6_32427259_C_T_b38	3.4e-16	0.42	Skin - Not Sun Exposed (Suprapubic)
rs3135344	ENSG00000244731	ENSG00000244731.7	C4A	chr6_32427259_C_T_b38	4e-08	-0.33	Skin - Not Sun Exposed (Suprapubic)
rs3135344	ENSG00000179344	ENSG00000179344.16	HLA-DQB1	chr6_32427259_C_T_b38	3e-26	-0.6	Skin - Sun Exposed (Lower leg)
rs3135344	ENSG00000196126	ENSG00000196126.11	HLA-DRB1	chr6_32427259_C_T_b38	2.7e-14	-0.27	Skin - Sun Exposed (Lower leg)
rs3135344	ENSG00000196735	ENSG00000196735.11	HLA-DQA1	chr6_32427259_C_T_b38	2.3e-06	-0.22	Skin - Sun Exposed (Lower leg)
rs3135344	ENSG00000198502	ENSG00000198502.5	HLA-DRB5	chr6_32427259_C_T_b38	1.7e-22	-0.58	Skin - Sun Exposed (Lower leg)
rs3135344	ENSG00000204301	ENSG00000204301.6	NOTCH4	chr6_32427259_C_T_b38	5.7e-05	-0.11	Skin - Sun Exposed (Lower leg)
rs3135344	ENSG00000204314	ENSG00000204314.10	PRRT1	chr6_32427259_C_T_b38	1.6e-10	0.25	Skin - Sun Exposed (Lower leg)
rs3135344	ENSG00000204516	ENSG00000204516.9	MICB	chr6_32427259_C_T_b38	2.7e-05	0.2	Skin - Sun Exposed (Lower leg)
rs3135344	ENSG00000223534	ENSG00000223534.1	HLA-DQB1-AS1	chr6_32427259_C_T_b38	4.4e-05	-0.21	Skin - Sun Exposed (Lower leg)
rs3135344	ENSG00000229391	ENSG00000229391.7	HLA-DRB6	chr6_32427259_C_T_b38	1.6e-20	0.55	Skin - Sun Exposed (Lower leg)
rs3135344	ENSG00000237541	ENSG00000237541.3	HLA-DQA2	chr6_32427259_C_T_b38	1.2e-22	0.55	Skin - Sun Exposed (Lower leg)
rs3135344	ENSG00000179344	ENSG00000179344.16	HLA-DQB1	chr6_32427259_C_T_b38	7e-07	-0.38	Small Intestine - Terminal Ileum
rs3135344	ENSG00000196301	ENSG00000196301.3	HLA-DRB9	chr6_32427259_C_T_b38	4.2e-09	0.58	Small Intestine - Terminal Ileum
rs3135344	ENSG00000198502	ENSG00000198502.5	HLA-DRB5	chr6_32427259_C_T_b38	2.1e-06	-0.46	Small Intestine - Terminal Ileum
rs3135344	ENSG00000204290	ENSG00000204290.10	BTNL2	chr6_32427259_C_T_b38	5.3e-07	0.45	Small Intestine - Terminal Ileum
rs3135344	ENSG00000229391	ENSG00000229391.7	HLA-DRB6	chr6_32427259_C_T_b38	1.2e-08	0.54	Small Intestine - Terminal Ileum
rs3135344	ENSG00000232629	ENSG00000232629.8	HLA-DQB2	chr6_32427259_C_T_b38	7.9e-12	0.54	Small Intestine - Terminal Ileum
rs3135344	ENSG00000237541	ENSG00000237541.3	HLA-DQA2	chr6_32427259_C_T_b38	1.2e-09	0.63	Small Intestine - Terminal Ileum
rs3135344	ENSG00000179344	ENSG00000179344.16	HLA-DQB1	chr6_32427259_C_T_b38	5.3e-10	-0.51	Spleen
rs3135344	ENSG00000196301	ENSG00000196301.3	HLA-DRB9	chr6_32427259_C_T_b38	1.5e-06	0.44	Spleen
rs3135344	ENSG00000198502	ENSG00000198502.5	HLA-DRB5	chr6_32427259_C_T_b38	1e-07	-0.46	Spleen
rs3135344	ENSG00000229391	ENSG00000229391.7	HLA-DRB6	chr6_32427259_C_T_b38	4.6e-07	0.49	Spleen
rs3135344	ENSG00000232629	ENSG00000232629.8	HLA-DQB2	chr6_32427259_C_T_b38	1.2e-12	0.64	Spleen
rs3135344	ENSG00000237541	ENSG00000237541.3	HLA-DQA2	chr6_32427259_C_T_b38	1.6e-08	0.55	Spleen
rs3135344	ENSG00000179344	ENSG00000179344.16	HLA-DQB1	chr6_32427259_C_T_b38	3.4e-12	-0.5	Stomach
rs3135344	ENSG00000196735	ENSG00000196735.11	HLA-DQA1	chr6_32427259_C_T_b38	5.4e-08	-0.28	Stomach
rs3135344	ENSG00000198502	ENSG00000198502.5	HLA-DRB5	chr6_32427259_C_T_b38	8.9e-11	-0.45	Stomach
rs3135344	ENSG00000229391	ENSG00000229391.7	HLA-DRB6	chr6_32427259_C_T_b38	1.5e-10	0.39	Stomach
rs3135344	ENSG00000232629	ENSG00000232629.8	HLA-DQB2	chr6_32427259_C_T_b38	2.5e-16	0.57	Stomach
rs3135344	ENSG00000237541	ENSG00000237541.3	HLA-DQA2	chr6_32427259_C_T_b38	4.9e-11	0.5	Stomach
rs3135344	ENSG00000179344	ENSG00000179344.16	HLA-DQB1	chr6_32427259_C_T_b38	5.2e-18	-0.7	Testis
rs3135344	ENSG00000196126	ENSG00000196126.11	HLA-DRB1	chr6_32427259_C_T_b38	9.5e-07	-0.33	Testis
rs3135344	ENSG00000196735	ENSG00000196735.11	HLA-DQA1	chr6_32427259_C_T_b38	8.9e-05	-0.25	Testis
rs3135344	ENSG00000198502	ENSG00000198502.5	HLA-DRB5	chr6_32427259_C_T_b38	7e-12	-0.59	Testis
rs3135344	ENSG00000204267	ENSG00000204267.13	TAP2	chr6_32427259_C_T_b38	3.6e-05	-0.15	Testis
rs3135344	ENSG00000229391	ENSG00000229391.7	HLA-DRB6	chr6_32427259_C_T_b38	7.2e-13	0.51	Testis
rs3135344	ENSG00000232629	ENSG00000232629.8	HLA-DQB2	chr6_32427259_C_T_b38	1.1e-12	0.61	Testis
rs3135344	ENSG00000237541	ENSG00000237541.3	HLA-DQA2	chr6_32427259_C_T_b38	1.6e-06	0.42	Testis
rs3135344	ENSG00000179344	ENSG00000179344.16	HLA-DQB1	chr6_32427259_C_T_b38	4.5e-16	-0.41	Thyroid
rs3135344	ENSG00000196126	ENSG00000196126.11	HLA-DRB1	chr6_32427259_C_T_b38	1.4e-12	-0.25	Thyroid
rs3135344	ENSG00000196301	ENSG00000196301.3	HLA-DRB9	chr6_32427259_C_T_b38	3.6e-18	0.49	Thyroid
rs3135344	ENSG00000196735	ENSG00000196735.11	HLA-DQA1	chr6_32427259_C_T_b38	4.9e-07	-0.2	Thyroid
rs3135344	ENSG00000198502	ENSG00000198502.5	HLA-DRB5	chr6_32427259_C_T_b38	9e-28	-0.62	Thyroid
rs3135344	ENSG00000225914	ENSG00000225914.1	XXbac-BPG154L12.4	chr6_32427259_C_T_b38	6e-05	0.24	Thyroid
rs3135344	ENSG00000229391	ENSG00000229391.7	HLA-DRB6	chr6_32427259_C_T_b38	2e-23	0.54	Thyroid
rs3135344	ENSG00000231852	ENSG00000231852.6	CYP21A2	chr6_32427259_C_T_b38	5.4e-07	0.21	Thyroid
rs3135344	ENSG00000232629	ENSG00000232629.8	HLA-DQB2	chr6_32427259_C_T_b38	1.6e-30	0.6	Thyroid
rs3135344	ENSG00000237541	ENSG00000237541.3	HLA-DQA2	chr6_32427259_C_T_b38	7.3e-20	0.54	Thyroid
rs3135344	ENSG00000232629	ENSG00000232629.8	HLA-DQB2	chr6_32427259_C_T_b38	5.1e-07	0.64	Uterus
rs3135344	ENSG00000179344	ENSG00000179344.16	HLA-DQB1	chr6_32427259_C_T_b38	5.2e-08	-0.65	Vagina
rs3135344	ENSG00000198502	ENSG00000198502.5	HLA-DRB5	chr6_32427259_C_T_b38	1.2e-07	-0.65	Vagina
rs3135344	ENSG00000229391	ENSG00000229391.7	HLA-DRB6	chr6_32427259_C_T_b38	1.1e-05	0.53	Vagina
rs3135344	ENSG00000237541	ENSG00000237541.3	HLA-DQA2	chr6_32427259_C_T_b38	2.2e-05	0.55	Vagina
rs3135344	ENSG00000179344	ENSG00000179344.16	HLA-DQB1	chr6_32427259_C_T_b38	2.5e-28	-0.42	Whole Blood
rs3135344	ENSG00000196301	ENSG00000196301.3	HLA-DRB9	chr6_32427259_C_T_b38	3.9e-31	0.54	Whole Blood
rs3135344	ENSG00000196735	ENSG00000196735.11	HLA-DQA1	chr6_32427259_C_T_b38	9.5e-07	-0.12	Whole Blood
rs3135344	ENSG00000198502	ENSG00000198502.5	HLA-DRB5	chr6_32427259_C_T_b38	6e-20	-0.36	Whole Blood
rs3135344	ENSG00000223534	ENSG00000223534.1	HLA-DQB1-AS1	chr6_32427259_C_T_b38	2.3e-08	-0.19	Whole Blood
rs3135344	ENSG00000229391	ENSG00000229391.7	HLA-DRB6	chr6_32427259_C_T_b38	2e-28	0.52	Whole Blood
rs3135344	ENSG00000232629	ENSG00000232629.8	HLA-DQB2	chr6_32427259_C_T_b38	1.2e-27	0.53	Whole Blood
rs3135344	ENSG00000237541	ENSG00000237541.3	HLA-DQA2	chr6_32427259_C_T_b38	3.3e-23	0.55	Whole Blood
rs3104412	ENSG00000179344	ENSG00000179344.16	HLA-DQB1	chr6_32618190_A_G_b38	2.1e-74	-0.78	Adipose - Subcutaneous
rs3104412	ENSG00000196126	ENSG00000196126.11	HLA-DRB1	chr6_32618190_A_G_b38	2.4e-09	-0.2	Adipose - Subcutaneous
rs3104412	ENSG00000196301	ENSG00000196301.3	HLA-DRB9	chr6_32618190_A_G_b38	1.6e-11	0.36	Adipose - Subcutaneous
rs3104412	ENSG00000196735	ENSG00000196735.11	HLA-DQA1	chr6_32618190_A_G_b38	3e-14	-0.29	Adipose - Subcutaneous
rs3104412	ENSG00000198502	ENSG00000198502.5	HLA-DRB5	chr6_32618190_A_G_b38	4.3e-13	-0.37	Adipose - Subcutaneous
rs3104412	ENSG00000213676	ENSG00000213676.10	ATF6B	chr6_32618190_A_G_b38	2.3e-07	0.14	Adipose - Subcutaneous
rs3104412	ENSG00000223534	ENSG00000223534.1	HLA-DQB1-AS1	chr6_32618190_A_G_b38	1e-23	-0.44	Adipose - Subcutaneous
rs3104412	ENSG00000229391	ENSG00000229391.7	HLA-DRB6	chr6_32618190_A_G_b38	1.2e-06	0.27	Adipose - Subcutaneous
rs3104412	ENSG00000231852	ENSG00000231852.6	CYP21A2	chr6_32618190_A_G_b38	3.7e-09	0.3	Adipose - Subcutaneous
rs3104412	ENSG00000232629	ENSG00000232629.8	HLA-DQB2	chr6_32618190_A_G_b38	1.3e-30	0.62	Adipose - Subcutaneous
rs3104412	ENSG00000237541	ENSG00000237541.3	HLA-DQA2	chr6_32618190_A_G_b38	4.2e-28	0.63	Adipose - Subcutaneous
rs3104412	ENSG00000244731	ENSG00000244731.7	C4A	chr6_32618190_A_G_b38	2.7e-07	-0.22	Adipose - Subcutaneous
rs3104412	ENSG00000179344	ENSG00000179344.16	HLA-DQB1	chr6_32618190_A_G_b38	1.1e-48	-0.72	Adipose - Visceral (Omentum)
rs3104412	ENSG00000196301	ENSG00000196301.3	HLA-DRB9	chr6_32618190_A_G_b38	7.2e-16	0.48	Adipose - Visceral (Omentum)
rs3104412	ENSG00000196735	ENSG00000196735.11	HLA-DQA1	chr6_32618190_A_G_b38	1.5e-15	-0.37	Adipose - Visceral (Omentum)
rs3104412	ENSG00000198502	ENSG00000198502.5	HLA-DRB5	chr6_32618190_A_G_b38	1.8e-08	-0.33	Adipose - Visceral (Omentum)
rs3104412	ENSG00000204301	ENSG00000204301.6	NOTCH4	chr6_32618190_A_G_b38	5.6e-05	-0.12	Adipose - Visceral (Omentum)
rs3104412	ENSG00000213676	ENSG00000213676.10	ATF6B	chr6_32618190_A_G_b38	2.6e-05	0.13	Adipose - Visceral (Omentum)
rs3104412	ENSG00000223534	ENSG00000223534.1	HLA-DQB1-AS1	chr6_32618190_A_G_b38	6.2e-16	-0.37	Adipose - Visceral (Omentum)
rs3104412	ENSG00000229391	ENSG00000229391.7	HLA-DRB6	chr6_32618190_A_G_b38	1.3e-08	0.35	Adipose - Visceral (Omentum)
rs3104412	ENSG00000232629	ENSG00000232629.8	HLA-DQB2	chr6_32618190_A_G_b38	2.9e-26	0.62	Adipose - Visceral (Omentum)
rs3104412	ENSG00000237541	ENSG00000237541.3	HLA-DQA2	chr6_32618190_A_G_b38	3.9e-23	0.63	Adipose - Visceral (Omentum)
rs3104412	ENSG00000240065	ENSG00000240065.7	PSMB9	chr6_32618190_A_G_b38	2.2e-06	0.15	Adipose - Visceral (Omentum)
rs3104412	ENSG00000244731	ENSG00000244731.7	C4A	chr6_32618190_A_G_b38	1.4e-05	-0.16	Adipose - Visceral (Omentum)
rs3104412	ENSG00000248290	ENSG00000248290.1	TNXA	chr6_32618190_A_G_b38	2.2e-05	-0.21	Adipose - Visceral (Omentum)
rs3104412	ENSG00000250535	ENSG00000250535.1	STK19B	chr6_32618190_A_G_b38	4e-07	-0.28	Adipose - Visceral (Omentum)
rs3104412	ENSG00000229391	ENSG00000229391.7	HLA-DRB6	chr6_32618190_A_G_b38	4.9e-06	0.44	Adrenal Gland
rs3104412	ENSG00000232629	ENSG00000232629.8	HLA-DQB2	chr6_32618190_A_G_b38	8.6e-18	0.78	Adrenal Gland
rs3104412	ENSG00000237541	ENSG00000237541.3	HLA-DQA2	chr6_32618190_A_G_b38	2.3e-11	0.63	Adrenal Gland
rs3104412	ENSG00000250535	ENSG00000250535.1	STK19B	chr6_32618190_A_G_b38	5e-05	-0.21	Adrenal Gland
rs3104412	ENSG00000179344	ENSG00000179344.16	HLA-DQB1	chr6_32618190_A_G_b38	1.8e-18	-0.42	Artery - Aorta
rs3104412	ENSG00000196301	ENSG00000196301.3	HLA-DRB9	chr6_32618190_A_G_b38	2.6e-07	0.31	Artery - Aorta
rs3104412	ENSG00000196735	ENSG00000196735.11	HLA-DQA1	chr6_32618190_A_G_b38	5.7e-05	-0.17	Artery - Aorta
rs3104412	ENSG00000198502	ENSG00000198502.5	HLA-DRB5	chr6_32618190_A_G_b38	1.1e-05	-0.27	Artery - Aorta
rs3104412	ENSG00000223534	ENSG00000223534.1	HLA-DQB1-AS1	chr6_32618190_A_G_b38	1.8e-09	-0.27	Artery - Aorta
rs3104412	ENSG00000229391	ENSG00000229391.7	HLA-DRB6	chr6_32618190_A_G_b38	6.7e-12	0.37	Artery - Aorta
rs3104412	ENSG00000232629	ENSG00000232629.8	HLA-DQB2	chr6_32618190_A_G_b38	4.3e-37	0.69	Artery - Aorta
rs3104412	ENSG00000237541	ENSG00000237541.3	HLA-DQA2	chr6_32618190_A_G_b38	5.8e-26	0.65	Artery - Aorta
rs3104412	ENSG00000241106	ENSG00000241106.6	HLA-DOB	chr6_32618190_A_G_b38	5.6e-05	0.24	Artery - Aorta
rs3104412	ENSG00000244731	ENSG00000244731.7	C4A	chr6_32618190_A_G_b38	3.2e-05	-0.19	Artery - Aorta
rs3104412	ENSG00000179344	ENSG00000179344.16	HLA-DQB1	chr6_32618190_A_G_b38	6e-14	-0.51	Artery - Coronary
rs3104412	ENSG00000232629	ENSG00000232629.8	HLA-DQB2	chr6_32618190_A_G_b38	7e-14	0.59	Artery - Coronary
rs3104412	ENSG00000237541	ENSG00000237541.3	HLA-DQA2	chr6_32618190_A_G_b38	9e-12	0.6	Artery - Coronary
rs3104412	ENSG00000248290	ENSG00000248290.1	TNXA	chr6_32618190_A_G_b38	4e-06	-0.35	Artery - Coronary
rs3104412	ENSG00000179344	ENSG00000179344.16	HLA-DQB1	chr6_32618190_A_G_b38	2.4e-49	-0.54	Artery - Tibial
rs3104412	ENSG00000196126	ENSG00000196126.11	HLA-DRB1	chr6_32618190_A_G_b38	2.3e-05	-0.1	Artery - Tibial
rs3104412	ENSG00000196735	ENSG00000196735.11	HLA-DQA1	chr6_32618190_A_G_b38	9.6e-13	-0.22	Artery - Tibial
rs3104412	ENSG00000198502	ENSG00000198502.5	HLA-DRB5	chr6_32618190_A_G_b38	2.8e-10	-0.3	Artery - Tibial
rs3104412	ENSG00000213676	ENSG00000213676.10	ATF6B	chr6_32618190_A_G_b38	7.5e-07	0.14	Artery - Tibial
rs3104412	ENSG00000223534	ENSG00000223534.1	HLA-DQB1-AS1	chr6_32618190_A_G_b38	4.5e-11	-0.23	Artery - Tibial
rs3104412	ENSG00000229391	ENSG00000229391.7	HLA-DRB6	chr6_32618190_A_G_b38	1.7e-08	0.24	Artery - Tibial
rs3104412	ENSG00000231852	ENSG00000231852.6	CYP21A2	chr6_32618190_A_G_b38	2.1e-05	0.2	Artery - Tibial
rs3104412	ENSG00000232629	ENSG00000232629.8	HLA-DQB2	chr6_32618190_A_G_b38	1.1e-42	0.6	Artery - Tibial
rs3104412	ENSG00000237541	ENSG00000237541.3	HLA-DQA2	chr6_32618190_A_G_b38	1e-30	0.59	Artery - Tibial
rs3104412	ENSG00000241106	ENSG00000241106.6	HLA-DOB	chr6_32618190_A_G_b38	2.1e-05	0.2	Artery - Tibial
rs3104412	ENSG00000179344	ENSG00000179344.16	HLA-DQB1	chr6_32618190_A_G_b38	5.5e-10	-0.52	Brain - Amygdala
rs3104412	ENSG00000232629	ENSG00000232629.8	HLA-DQB2	chr6_32618190_A_G_b38	2e-13	0.68	Brain - Amygdala
rs3104412	ENSG00000237541	ENSG00000237541.3	HLA-DQA2	chr6_32618190_A_G_b38	7.8e-09	0.6	Brain - Amygdala
rs3104412	ENSG00000232629	ENSG00000232629.8	HLA-DQB2	chr6_32618190_A_G_b38	1.1e-14	0.82	Brain - Anterior cingulate cortex (BA24)
rs3104412	ENSG00000237541	ENSG00000237541.3	HLA-DQA2	chr6_32618190_A_G_b38	6.8e-08	0.57	Brain - Anterior cingulate cortex (BA24)
rs3104412	ENSG00000179344	ENSG00000179344.16	HLA-DQB1	chr6_32618190_A_G_b38	4.3e-16	-0.57	Brain - Caudate (basal ganglia)
rs3104412	ENSG00000232629	ENSG00000232629.8	HLA-DQB2	chr6_32618190_A_G_b38	6.9e-18	0.68	Brain - Caudate (basal ganglia)
rs3104412	ENSG00000237541	ENSG00000237541.3	HLA-DQA2	chr6_32618190_A_G_b38	1.8e-08	0.51	Brain - Caudate (basal ganglia)
rs3104412	ENSG00000179344	ENSG00000179344.16	HLA-DQB1	chr6_32618190_A_G_b38	1.8e-09	-0.57	Brain - Cerebellar Hemisphere
rs3104412	ENSG00000237541	ENSG00000237541.3	HLA-DQA2	chr6_32618190_A_G_b38	3.7e-05	0.45	Brain - Cerebellar Hemisphere
rs3104412	ENSG00000179344	ENSG00000179344.16	HLA-DQB1	chr6_32618190_A_G_b38	1.8e-22	-0.71	Brain - Cerebellum
rs3104412	ENSG00000196126	ENSG00000196126.11	HLA-DRB1	chr6_32618190_A_G_b38	3.9e-06	-0.32	Brain - Cerebellum
rs3104412	ENSG00000198502	ENSG00000198502.5	HLA-DRB5	chr6_32618190_A_G_b38	3.5e-06	-0.4	Brain - Cerebellum
rs3104412	ENSG00000223534	ENSG00000223534.1	HLA-DQB1-AS1	chr6_32618190_A_G_b38	0.0001	-0.33	Brain - Cerebellum
rs3104412	ENSG00000232629	ENSG00000232629.8	HLA-DQB2	chr6_32618190_A_G_b38	1.3e-06	0.43	Brain - Cerebellum
rs3104412	ENSG00000237541	ENSG00000237541.3	HLA-DQA2	chr6_32618190_A_G_b38	3.8e-07	0.44	Brain - Cerebellum
rs3104412	ENSG00000196126	ENSG00000196126.11	HLA-DRB1	chr6_32618190_A_G_b38	3.6e-07	-0.32	Brain - Cortex
rs3104412	ENSG00000198502	ENSG00000198502.5	HLA-DRB5	chr6_32618190_A_G_b38	5.7e-05	-0.35	Brain - Cortex
rs3104412	ENSG00000223534	ENSG00000223534.1	HLA-DQB1-AS1	chr6_32618190_A_G_b38	1.7e-05	-0.39	Brain - Cortex
rs3104412	ENSG00000232629	ENSG00000232629.8	HLA-DQB2	chr6_32618190_A_G_b38	2.4e-18	0.81	Brain - Cortex
rs3104412	ENSG00000237541	ENSG00000237541.3	HLA-DQA2	chr6_32618190_A_G_b38	3.3e-10	0.59	Brain - Cortex
rs3104412	ENSG00000196126	ENSG00000196126.11	HLA-DRB1	chr6_32618190_A_G_b38	1.5e-05	-0.28	Brain - Frontal Cortex (BA9)
rs3104412	ENSG00000232629	ENSG00000232629.8	HLA-DQB2	chr6_32618190_A_G_b38	8.1e-14	0.75	Brain - Frontal Cortex (BA9)
rs3104412	ENSG00000237541	ENSG00000237541.3	HLA-DQA2	chr6_32618190_A_G_b38	3e-09	0.58	Brain - Frontal Cortex (BA9)
rs3104412	ENSG00000179344	ENSG00000179344.16	HLA-DQB1	chr6_32618190_A_G_b38	1.5e-12	-0.52	Brain - Hippocampus
rs3104412	ENSG00000232629	ENSG00000232629.8	HLA-DQB2	chr6_32618190_A_G_b38	8.4e-16	0.65	Brain - Hippocampus
rs3104412	ENSG00000237541	ENSG00000237541.3	HLA-DQA2	chr6_32618190_A_G_b38	6.6e-10	0.55	Brain - Hippocampus
rs3104412	ENSG00000179344	ENSG00000179344.16	HLA-DQB1	chr6_32618190_A_G_b38	1.4e-10	-0.52	Brain - Hypothalamus
rs3104412	ENSG00000223534	ENSG00000223534.1	HLA-DQB1-AS1	chr6_32618190_A_G_b38	4.9e-05	-0.36	Brain - Hypothalamus
rs3104412	ENSG00000232629	ENSG00000232629.8	HLA-DQB2	chr6_32618190_A_G_b38	6.1e-17	0.75	Brain - Hypothalamus
rs3104412	ENSG00000237541	ENSG00000237541.3	HLA-DQA2	chr6_32618190_A_G_b38	5e-09	0.55	Brain - Hypothalamus
rs3104412	ENSG00000179344	ENSG00000179344.16	HLA-DQB1	chr6_32618190_A_G_b38	3.2e-12	-0.52	Brain - Nucleus accumbens (basal ganglia)
rs3104412	ENSG00000232629	ENSG00000232629.8	HLA-DQB2	chr6_32618190_A_G_b38	2e-18	0.59	Brain - Nucleus accumbens (basal ganglia)
rs3104412	ENSG00000237541	ENSG00000237541.3	HLA-DQA2	chr6_32618190_A_G_b38	5.5e-11	0.53	Brain - Nucleus accumbens (basal ganglia)
rs3104412	ENSG00000179344	ENSG00000179344.16	HLA-DQB1	chr6_32618190_A_G_b38	6.5e-16	-0.66	Brain - Putamen (basal ganglia)
rs3104412	ENSG00000232629	ENSG00000232629.8	HLA-DQB2	chr6_32618190_A_G_b38	3.9e-15	0.64	Brain - Putamen (basal ganglia)
rs3104412	ENSG00000237541	ENSG00000237541.3	HLA-DQA2	chr6_32618190_A_G_b38	1.2e-08	0.51	Brain - Putamen (basal ganglia)
rs3104412	ENSG00000179344	ENSG00000179344.16	HLA-DQB1	chr6_32618190_A_G_b38	2.7e-08	-0.47	Brain - Spinal cord (cervical c-1)
rs3104412	ENSG00000232629	ENSG00000232629.8	HLA-DQB2	chr6_32618190_A_G_b38	2.4e-15	0.75	Brain - Spinal cord (cervical c-1)
rs3104412	ENSG00000237541	ENSG00000237541.3	HLA-DQA2	chr6_32618190_A_G_b38	8.2e-08	0.55	Brain - Spinal cord (cervical c-1)
rs3104412	ENSG00000179344	ENSG00000179344.16	HLA-DQB1	chr6_32618190_A_G_b38	5.3e-08	-0.54	Brain - Substantia nigra
rs3104412	ENSG00000232629	ENSG00000232629.8	HLA-DQB2	chr6_32618190_A_G_b38	2.1e-12	0.62	Brain - Substantia nigra
rs3104412	ENSG00000237541	ENSG00000237541.3	HLA-DQA2	chr6_32618190_A_G_b38	2.1e-05	0.46	Brain - Substantia nigra
rs3104412	ENSG00000179344	ENSG00000179344.16	HLA-DQB1	chr6_32618190_A_G_b38	1.2e-45	-0.68	Breast - Mammary Tissue
rs3104412	ENSG00000196301	ENSG00000196301.3	HLA-DRB9	chr6_32618190_A_G_b38	2.2e-09	0.37	Breast - Mammary Tissue
rs3104412	ENSG00000196735	ENSG00000196735.11	HLA-DQA1	chr6_32618190_A_G_b38	3.1e-09	-0.27	Breast - Mammary Tissue
rs3104412	ENSG00000198502	ENSG00000198502.5	HLA-DRB5	chr6_32618190_A_G_b38	4.3e-06	-0.27	Breast - Mammary Tissue
rs3104412	ENSG00000213676	ENSG00000213676.10	ATF6B	chr6_32618190_A_G_b38	9e-05	0.11	Breast - Mammary Tissue
rs3104412	ENSG00000223534	ENSG00000223534.1	HLA-DQB1-AS1	chr6_32618190_A_G_b38	6.9e-13	-0.36	Breast - Mammary Tissue
rs3104412	ENSG00000229391	ENSG00000229391.7	HLA-DRB6	chr6_32618190_A_G_b38	9.7e-07	0.3	Breast - Mammary Tissue
rs3104412	ENSG00000232629	ENSG00000232629.8	HLA-DQB2	chr6_32618190_A_G_b38	3.7e-24	0.67	Breast - Mammary Tissue
rs3104412	ENSG00000237541	ENSG00000237541.3	HLA-DQA2	chr6_32618190_A_G_b38	2.6e-23	0.69	Breast - Mammary Tissue
rs3104412	ENSG00000250535	ENSG00000250535.1	STK19B	chr6_32618190_A_G_b38	9.8e-08	-0.32	Breast - Mammary Tissue
rs3104412	ENSG00000213676	ENSG00000213676.10	ATF6B	chr6_32618190_A_G_b38	3.4e-06	0.17	Cells - Cultured fibroblasts
rs3104412	ENSG00000179344	ENSG00000179344.16	HLA-DQB1	chr6_32618190_A_G_b38	1.3e-11	-0.65	Cells - EBV-transformed lymphocytes
rs3104412	ENSG00000229391	ENSG00000229391.7	HLA-DRB6	chr6_32618190_A_G_b38	4.4e-07	0.55	Cells - EBV-transformed lymphocytes
rs3104412	ENSG00000232629	ENSG00000232629.8	HLA-DQB2	chr6_32618190_A_G_b38	1.9e-17	0.86	Cells - EBV-transformed lymphocytes
rs3104412	ENSG00000237541	ENSG00000237541.3	HLA-DQA2	chr6_32618190_A_G_b38	6.9e-10	0.67	Cells - EBV-transformed lymphocytes
rs3104412	ENSG00000179344	ENSG00000179344.16	HLA-DQB1	chr6_32618190_A_G_b38	4.8e-31	-0.7	Colon - Sigmoid
rs3104412	ENSG00000196735	ENSG00000196735.11	HLA-DQA1	chr6_32618190_A_G_b38	3.3e-12	-0.38	Colon - Sigmoid
rs3104412	ENSG00000204438	ENSG00000204438.10	GPANK1	chr6_32618190_A_G_b38	1.1e-05	-0.14	Colon - Sigmoid
rs3104412	ENSG00000223534	ENSG00000223534.1	HLA-DQB1-AS1	chr6_32618190_A_G_b38	3.6e-06	-0.25	Colon - Sigmoid
rs3104412	ENSG00000229391	ENSG00000229391.7	HLA-DRB6	chr6_32618190_A_G_b38	4.1e-07	0.38	Colon - Sigmoid
rs3104412	ENSG00000232629	ENSG00000232629.8	HLA-DQB2	chr6_32618190_A_G_b38	4.3e-20	0.64	Colon - Sigmoid
rs3104412	ENSG00000237541	ENSG00000237541.3	HLA-DQA2	chr6_32618190_A_G_b38	6.9e-17	0.62	Colon - Sigmoid
rs3104412	ENSG00000179344	ENSG00000179344.16	HLA-DQB1	chr6_32618190_A_G_b38	4.5e-28	-0.54	Colon - Transverse
rs3104412	ENSG00000196301	ENSG00000196301.3	HLA-DRB9	chr6_32618190_A_G_b38	8.9e-05	0.25	Colon - Transverse
rs3104412	ENSG00000196735	ENSG00000196735.11	HLA-DQA1	chr6_32618190_A_G_b38	1.3e-09	-0.22	Colon - Transverse
rs3104412	ENSG00000198502	ENSG00000198502.5	HLA-DRB5	chr6_32618190_A_G_b38	4.4e-07	-0.31	Colon - Transverse
rs3104412	ENSG00000223534	ENSG00000223534.1	HLA-DQB1-AS1	chr6_32618190_A_G_b38	1.2e-06	-0.23	Colon - Transverse
rs3104412	ENSG00000229391	ENSG00000229391.7	HLA-DRB6	chr6_32618190_A_G_b38	1e-07	0.33	Colon - Transverse
rs3104412	ENSG00000232629	ENSG00000232629.8	HLA-DQB2	chr6_32618190_A_G_b38	3.6e-30	0.65	Colon - Transverse
rs3104412	ENSG00000237541	ENSG00000237541.3	HLA-DQA2	chr6_32618190_A_G_b38	2.1e-21	0.6	Colon - Transverse
rs3104412	ENSG00000179344	ENSG00000179344.16	HLA-DQB1	chr6_32618190_A_G_b38	2.8e-44	-0.82	Esophagus - Gastroesophageal Junction
rs3104412	ENSG00000196735	ENSG00000196735.11	HLA-DQA1	chr6_32618190_A_G_b38	2.9e-15	-0.49	Esophagus - Gastroesophageal Junction
rs3104412	ENSG00000198502	ENSG00000198502.5	HLA-DRB5	chr6_32618190_A_G_b38	9.4e-06	-0.34	Esophagus - Gastroesophageal Junction
rs3104412	ENSG00000223534	ENSG00000223534.1	HLA-DQB1-AS1	chr6_32618190_A_G_b38	3.8e-09	-0.29	Esophagus - Gastroesophageal Junction
rs3104412	ENSG00000229391	ENSG00000229391.7	HLA-DRB6	chr6_32618190_A_G_b38	1.2e-05	0.31	Esophagus - Gastroesophageal Junction
rs3104412	ENSG00000232629	ENSG00000232629.8	HLA-DQB2	chr6_32618190_A_G_b38	4.1e-14	0.55	Esophagus - Gastroesophageal Junction
rs3104412	ENSG00000237541	ENSG00000237541.3	HLA-DQA2	chr6_32618190_A_G_b38	1.3e-15	0.61	Esophagus - Gastroesophageal Junction
rs3104412	ENSG00000241106	ENSG00000241106.6	HLA-DOB	chr6_32618190_A_G_b38	3.1e-05	0.3	Esophagus - Gastroesophageal Junction
rs3104412	ENSG00000244731	ENSG00000244731.7	C4A	chr6_32618190_A_G_b38	2.9e-06	-0.24	Esophagus - Gastroesophageal Junction
rs3104412	ENSG00000250535	ENSG00000250535.1	STK19B	chr6_32618190_A_G_b38	8.3e-05	-0.29	Esophagus - Gastroesophageal Junction
rs3104412	ENSG00000179344	ENSG00000179344.16	HLA-DQB1	chr6_32618190_A_G_b38	2.2e-43	-0.61	Esophagus - Mucosa
rs3104412	ENSG00000196735	ENSG00000196735.11	HLA-DQA1	chr6_32618190_A_G_b38	2.2e-13	-0.26	Esophagus - Mucosa
rs3104412	ENSG00000198502	ENSG00000198502.5	HLA-DRB5	chr6_32618190_A_G_b38	1.5e-11	-0.33	Esophagus - Mucosa
rs3104412	ENSG00000213676	ENSG00000213676.10	ATF6B	chr6_32618190_A_G_b38	4.5e-06	0.14	Esophagus - Mucosa
rs3104412	ENSG00000223534	ENSG00000223534.1	HLA-DQB1-AS1	chr6_32618190_A_G_b38	1.5e-10	-0.26	Esophagus - Mucosa
rs3104412	ENSG00000229391	ENSG00000229391.7	HLA-DRB6	chr6_32618190_A_G_b38	1.9e-09	0.3	Esophagus - Mucosa
rs3104412	ENSG00000232629	ENSG00000232629.8	HLA-DQB2	chr6_32618190_A_G_b38	8.4e-11	0.25	Esophagus - Mucosa
rs3104412	ENSG00000237541	ENSG00000237541.3	HLA-DQA2	chr6_32618190_A_G_b38	2.9e-24	0.52	Esophagus - Mucosa
rs3104412	ENSG00000244731	ENSG00000244731.7	C4A	chr6_32618190_A_G_b38	3.3e-05	-0.18	Esophagus - Mucosa
rs3104412	ENSG00000179344	ENSG00000179344.16	HLA-DQB1	chr6_32618190_A_G_b38	2.9e-51	-0.77	Esophagus - Muscularis
rs3104412	ENSG00000196735	ENSG00000196735.11	HLA-DQA1	chr6_32618190_A_G_b38	1.6e-17	-0.42	Esophagus - Muscularis
rs3104412	ENSG00000204463	ENSG00000204463.12	BAG6	chr6_32618190_A_G_b38	4.5e-05	0.1	Esophagus - Muscularis
rs3104412	ENSG00000223534	ENSG00000223534.1	HLA-DQB1-AS1	chr6_32618190_A_G_b38	1.6e-09	-0.24	Esophagus - Muscularis
rs3104412	ENSG00000229391	ENSG00000229391.7	HLA-DRB6	chr6_32618190_A_G_b38	2.9e-08	0.33	Esophagus - Muscularis
rs3104412	ENSG00000232629	ENSG00000232629.8	HLA-DQB2	chr6_32618190_A_G_b38	2.5e-24	0.6	Esophagus - Muscularis
rs3104412	ENSG00000237541	ENSG00000237541.3	HLA-DQA2	chr6_32618190_A_G_b38	3.2e-24	0.62	Esophagus - Muscularis
rs3104412	ENSG00000244731	ENSG00000244731.7	C4A	chr6_32618190_A_G_b38	2.1e-05	-0.14	Esophagus - Muscularis
rs3104412	ENSG00000250535	ENSG00000250535.1	STK19B	chr6_32618190_A_G_b38	3.2e-05	-0.23	Esophagus - Muscularis
rs3104412	ENSG00000179344	ENSG00000179344.16	HLA-DQB1	chr6_32618190_A_G_b38	4.1e-30	-0.73	Heart - Atrial Appendage
rs3104412	ENSG00000196735	ENSG00000196735.11	HLA-DQA1	chr6_32618190_A_G_b38	2e-11	-0.38	Heart - Atrial Appendage
rs3104412	ENSG00000198502	ENSG00000198502.5	HLA-DRB5	chr6_32618190_A_G_b38	1.9e-06	-0.34	Heart - Atrial Appendage
rs3104412	ENSG00000223534	ENSG00000223534.1	HLA-DQB1-AS1	chr6_32618190_A_G_b38	1.5e-11	-0.35	Heart - Atrial Appendage
rs3104412	ENSG00000229391	ENSG00000229391.7	HLA-DRB6	chr6_32618190_A_G_b38	1.4e-07	0.36	Heart - Atrial Appendage
rs3104412	ENSG00000232629	ENSG00000232629.8	HLA-DQB2	chr6_32618190_A_G_b38	7.5e-22	0.62	Heart - Atrial Appendage
rs3104412	ENSG00000237541	ENSG00000237541.3	HLA-DQA2	chr6_32618190_A_G_b38	8.3e-18	0.59	Heart - Atrial Appendage
rs3104412	ENSG00000244731	ENSG00000244731.7	C4A	chr6_32618190_A_G_b38	7e-05	-0.18	Heart - Atrial Appendage
rs3104412	ENSG00000179344	ENSG00000179344.16	HLA-DQB1	chr6_32618190_A_G_b38	2e-40	-0.72	Heart - Left Ventricle
rs3104412	ENSG00000196735	ENSG00000196735.11	HLA-DQA1	chr6_32618190_A_G_b38	6.4e-12	-0.36	Heart - Left Ventricle
rs3104412	ENSG00000198502	ENSG00000198502.5	HLA-DRB5	chr6_32618190_A_G_b38	2.4e-06	-0.33	Heart - Left Ventricle
rs3104412	ENSG00000213676	ENSG00000213676.10	ATF6B	chr6_32618190_A_G_b38	7.1e-05	0.16	Heart - Left Ventricle
rs3104412	ENSG00000223534	ENSG00000223534.1	HLA-DQB1-AS1	chr6_32618190_A_G_b38	1.5e-08	-0.27	Heart - Left Ventricle
rs3104412	ENSG00000229391	ENSG00000229391.7	HLA-DRB6	chr6_32618190_A_G_b38	8.4e-11	0.41	Heart - Left Ventricle
rs3104412	ENSG00000232629	ENSG00000232629.8	HLA-DQB2	chr6_32618190_A_G_b38	5.5e-20	0.6	Heart - Left Ventricle
rs3104412	ENSG00000237541	ENSG00000237541.3	HLA-DQA2	chr6_32618190_A_G_b38	6.1e-22	0.65	Heart - Left Ventricle
rs3104412	ENSG00000179344	ENSG00000179344.16	HLA-DQB1	chr6_32618190_A_G_b38	2.7e-06	-0.63	Kidney - Cortex
rs3104412	ENSG00000179344	ENSG00000179344.16	HLA-DQB1	chr6_32618190_A_G_b38	7.5e-16	-0.54	Liver
rs3104412	ENSG00000223534	ENSG00000223534.1	HLA-DQB1-AS1	chr6_32618190_A_G_b38	3e-08	-0.44	Liver
rs3104412	ENSG00000229391	ENSG00000229391.7	HLA-DRB6	chr6_32618190_A_G_b38	5.3e-05	0.37	Liver
rs3104412	ENSG00000232629	ENSG00000232629.8	HLA-DQB2	chr6_32618190_A_G_b38	5.9e-13	0.62	Liver
rs3104412	ENSG00000237541	ENSG00000237541.3	HLA-DQA2	chr6_32618190_A_G_b38	1.4e-09	0.56	Liver
rs3104412	ENSG00000244731	ENSG00000244731.7	C4A	chr6_32618190_A_G_b38	9.7e-07	-0.26	Liver
rs3104412	ENSG00000248290	ENSG00000248290.1	TNXA	chr6_32618190_A_G_b38	7.1e-06	-0.37	Liver
rs3104412	ENSG00000250535	ENSG00000250535.1	STK19B	chr6_32618190_A_G_b38	4.2e-05	-0.29	Liver
rs3104412	ENSG00000179344	ENSG00000179344.16	HLA-DQB1	chr6_32618190_A_G_b38	1.2e-29	-0.46	Lung
rs3104412	ENSG00000196301	ENSG00000196301.3	HLA-DRB9	chr6_32618190_A_G_b38	2.9e-15	0.41	Lung
rs3104412	ENSG00000196735	ENSG00000196735.11	HLA-DQA1	chr6_32618190_A_G_b38	8.2e-24	-0.38	Lung
rs3104412	ENSG00000198502	ENSG00000198502.5	HLA-DRB5	chr6_32618190_A_G_b38	1.6e-08	-0.3	Lung
rs3104412	ENSG00000223534	ENSG00000223534.1	HLA-DQB1-AS1	chr6_32618190_A_G_b38	2.1e-13	-0.27	Lung
rs3104412	ENSG00000229391	ENSG00000229391.7	HLA-DRB6	chr6_32618190_A_G_b38	3.6e-10	0.34	Lung
rs3104412	ENSG00000232629	ENSG00000232629.8	HLA-DQB2	chr6_32618190_A_G_b38	2e-40	0.64	Lung
rs3104412	ENSG00000237541	ENSG00000237541.3	HLA-DQA2	chr6_32618190_A_G_b38	2.7e-27	0.61	Lung
rs3104412	ENSG00000248290	ENSG00000248290.1	TNXA	chr6_32618190_A_G_b38	4.3e-05	-0.2	Lung
rs3104412	ENSG00000179344	ENSG00000179344.16	HLA-DQB1	chr6_32618190_A_G_b38	1.7e-12	-0.71	Minor Salivary Gland
rs3104412	ENSG00000232629	ENSG00000232629.8	HLA-DQB2	chr6_32618190_A_G_b38	3.7e-12	0.72	Minor Salivary Gland
rs3104412	ENSG00000237541	ENSG00000237541.3	HLA-DQA2	chr6_32618190_A_G_b38	3.4e-13	0.79	Minor Salivary Gland
rs3104412	ENSG00000179344	ENSG00000179344.16	HLA-DQB1	chr6_32618190_A_G_b38	9.8e-79	-0.74	Muscle - Skeletal
rs3104412	ENSG00000196126	ENSG00000196126.11	HLA-DRB1	chr6_32618190_A_G_b38	7.3e-07	-0.15	Muscle - Skeletal
rs3104412	ENSG00000196735	ENSG00000196735.11	HLA-DQA1	chr6_32618190_A_G_b38	2.6e-15	-0.29	Muscle - Skeletal
rs3104412	ENSG00000198502	ENSG00000198502.5	HLA-DRB5	chr6_32618190_A_G_b38	8.8e-13	-0.33	Muscle - Skeletal
rs3104412	ENSG00000223534	ENSG00000223534.1	HLA-DQB1-AS1	chr6_32618190_A_G_b38	4.3e-22	-0.44	Muscle - Skeletal
rs3104412	ENSG00000229391	ENSG00000229391.7	HLA-DRB6	chr6_32618190_A_G_b38	7.9e-08	0.26	Muscle - Skeletal
rs3104412	ENSG00000232629	ENSG00000232629.8	HLA-DQB2	chr6_32618190_A_G_b38	3.3e-30	0.54	Muscle - Skeletal
rs3104412	ENSG00000237541	ENSG00000237541.3	HLA-DQA2	chr6_32618190_A_G_b38	3.5e-30	0.57	Muscle - Skeletal
rs3104412	ENSG00000179344	ENSG00000179344.16	HLA-DQB1	chr6_32618190_A_G_b38	3.4e-49	-0.68	Nerve - Tibial
rs3104412	ENSG00000196301	ENSG00000196301.3	HLA-DRB9	chr6_32618190_A_G_b38	1.5e-05	0.24	Nerve - Tibial
rs3104412	ENSG00000196735	ENSG00000196735.11	HLA-DQA1	chr6_32618190_A_G_b38	1.1e-17	-0.33	Nerve - Tibial
rs3104412	ENSG00000198502	ENSG00000198502.5	HLA-DRB5	chr6_32618190_A_G_b38	2e-09	-0.34	Nerve - Tibial
rs3104412	ENSG00000204310	ENSG00000204310.12	AGPAT1	chr6_32618190_A_G_b38	9e-06	0.086	Nerve - Tibial
rs3104412	ENSG00000213676	ENSG00000213676.10	ATF6B	chr6_32618190_A_G_b38	4.7e-06	0.15	Nerve - Tibial
rs3104412	ENSG00000223534	ENSG00000223534.1	HLA-DQB1-AS1	chr6_32618190_A_G_b38	1.7e-11	-0.28	Nerve - Tibial
rs3104412	ENSG00000229391	ENSG00000229391.7	HLA-DRB6	chr6_32618190_A_G_b38	1.2e-09	0.34	Nerve - Tibial
rs3104412	ENSG00000232629	ENSG00000232629.8	HLA-DQB2	chr6_32618190_A_G_b38	3e-42	0.73	Nerve - Tibial
rs3104412	ENSG00000237541	ENSG00000237541.3	HLA-DQA2	chr6_32618190_A_G_b38	5.3e-25	0.62	Nerve - Tibial
rs3104412	ENSG00000244731	ENSG00000244731.7	C4A	chr6_32618190_A_G_b38	6.9e-09	-0.26	Nerve - Tibial
rs3104412	ENSG00000248290	ENSG00000248290.1	TNXA	chr6_32618190_A_G_b38	1.6e-09	-0.33	Nerve - Tibial
rs3104412	ENSG00000179344	ENSG00000179344.16	HLA-DQB1	chr6_32618190_A_G_b38	6.4e-08	-0.4	Ovary
rs3104412	ENSG00000229391	ENSG00000229391.7	HLA-DRB6	chr6_32618190_A_G_b38	1.9e-05	0.41	Ovary
rs3104412	ENSG00000232629	ENSG00000232629.8	HLA-DQB2	chr6_32618190_A_G_b38	1.4e-14	0.76	Ovary
rs3104412	ENSG00000237541	ENSG00000237541.3	HLA-DQA2	chr6_32618190_A_G_b38	8.4e-11	0.71	Ovary
rs3104412	ENSG00000179344	ENSG00000179344.16	HLA-DQB1	chr6_32618190_A_G_b38	2.8e-20	-0.61	Pancreas
rs3104412	ENSG00000196735	ENSG00000196735.11	HLA-DQA1	chr6_32618190_A_G_b38	7e-12	-0.37	Pancreas
rs3104412	ENSG00000223534	ENSG00000223534.1	HLA-DQB1-AS1	chr6_32618190_A_G_b38	7.1e-05	-0.25	Pancreas
rs3104412	ENSG00000229391	ENSG00000229391.7	HLA-DRB6	chr6_32618190_A_G_b38	7.6e-05	0.26	Pancreas
rs3104412	ENSG00000232629	ENSG00000232629.8	HLA-DQB2	chr6_32618190_A_G_b38	1.3e-29	0.71	Pancreas
rs3104412	ENSG00000237541	ENSG00000237541.3	HLA-DQA2	chr6_32618190_A_G_b38	1.2e-12	0.51	Pancreas
rs3104412	ENSG00000179344	ENSG00000179344.16	HLA-DQB1	chr6_32618190_A_G_b38	1.9e-14	-0.58	Pituitary
rs3104412	ENSG00000223534	ENSG00000223534.1	HLA-DQB1-AS1	chr6_32618190_A_G_b38	6.5e-09	-0.41	Pituitary
rs3104412	ENSG00000232629	ENSG00000232629.8	HLA-DQB2	chr6_32618190_A_G_b38	6.7e-28	0.81	Pituitary
rs3104412	ENSG00000237541	ENSG00000237541.3	HLA-DQA2	chr6_32618190_A_G_b38	5.5e-15	0.61	Pituitary
rs3104412	ENSG00000179344	ENSG00000179344.16	HLA-DQB1	chr6_32618190_A_G_b38	2.8e-20	-0.61	Prostate
rs3104412	ENSG00000196735	ENSG00000196735.11	HLA-DQA1	chr6_32618190_A_G_b38	5e-07	-0.3	Prostate
rs3104412	ENSG00000198502	ENSG00000198502.5	HLA-DRB5	chr6_32618190_A_G_b38	1.8e-06	-0.37	Prostate
rs3104412	ENSG00000223534	ENSG00000223534.1	HLA-DQB1-AS1	chr6_32618190_A_G_b38	2.1e-09	-0.36	Prostate
rs3104412	ENSG00000232629	ENSG00000232629.8	HLA-DQB2	chr6_32618190_A_G_b38	3.5e-11	0.54	Prostate
rs3104412	ENSG00000237541	ENSG00000237541.3	HLA-DQA2	chr6_32618190_A_G_b38	1.6e-12	0.6	Prostate
rs3104412	ENSG00000250535	ENSG00000250535.1	STK19B	chr6_32618190_A_G_b38	3.5e-07	-0.45	Prostate
rs3104412	ENSG00000179344	ENSG00000179344.16	HLA-DQB1	chr6_32618190_A_G_b38	5.9e-70	-0.76	Skin - Not Sun Exposed (Suprapubic)
rs3104412	ENSG00000196126	ENSG00000196126.11	HLA-DRB1	chr6_32618190_A_G_b38	3.9e-09	-0.19	Skin - Not Sun Exposed (Suprapubic)
rs3104412	ENSG00000196735	ENSG00000196735.11	HLA-DQA1	chr6_32618190_A_G_b38	4.5e-13	-0.29	Skin - Not Sun Exposed (Suprapubic)
rs3104412	ENSG00000198502	ENSG00000198502.5	HLA-DRB5	chr6_32618190_A_G_b38	5.9e-12	-0.36	Skin - Not Sun Exposed (Suprapubic)
rs3104412	ENSG00000204314	ENSG00000204314.10	PRRT1	chr6_32618190_A_G_b38	3.5e-06	0.17	Skin - Not Sun Exposed (Suprapubic)
rs3104412	ENSG00000213676	ENSG00000213676.10	ATF6B	chr6_32618190_A_G_b38	5.4e-05	0.11	Skin - Not Sun Exposed (Suprapubic)
rs3104412	ENSG00000223534	ENSG00000223534.1	HLA-DQB1-AS1	chr6_32618190_A_G_b38	3.7e-19	-0.34	Skin - Not Sun Exposed (Suprapubic)
rs3104412	ENSG00000229391	ENSG00000229391.7	HLA-DRB6	chr6_32618190_A_G_b38	5.6e-07	0.28	Skin - Not Sun Exposed (Suprapubic)
rs3104412	ENSG00000237541	ENSG00000237541.3	HLA-DQA2	chr6_32618190_A_G_b38	2.2e-22	0.45	Skin - Not Sun Exposed (Suprapubic)
rs3104412	ENSG00000248290	ENSG00000248290.1	TNXA	chr6_32618190_A_G_b38	6.4e-05	-0.19	Skin - Not Sun Exposed (Suprapubic)
rs3104412	ENSG00000179344	ENSG00000179344.16	HLA-DQB1	chr6_32618190_A_G_b38	7.3e-77	-0.8	Skin - Sun Exposed (Lower leg)
rs3104412	ENSG00000196126	ENSG00000196126.11	HLA-DRB1	chr6_32618190_A_G_b38	1.9e-12	-0.21	Skin - Sun Exposed (Lower leg)
rs3104412	ENSG00000196735	ENSG00000196735.11	HLA-DQA1	chr6_32618190_A_G_b38	1e-11	-0.27	Skin - Sun Exposed (Lower leg)
rs3104412	ENSG00000198502	ENSG00000198502.5	HLA-DRB5	chr6_32618190_A_G_b38	3.8e-10	-0.32	Skin - Sun Exposed (Lower leg)
rs3104412	ENSG00000213676	ENSG00000213676.10	ATF6B	chr6_32618190_A_G_b38	3.9e-08	0.11	Skin - Sun Exposed (Lower leg)
rs3104412	ENSG00000223534	ENSG00000223534.1	HLA-DQB1-AS1	chr6_32618190_A_G_b38	1.7e-16	-0.34	Skin - Sun Exposed (Lower leg)
rs3104412	ENSG00000229391	ENSG00000229391.7	HLA-DRB6	chr6_32618190_A_G_b38	4.3e-09	0.3	Skin - Sun Exposed (Lower leg)
rs3104412	ENSG00000237541	ENSG00000237541.3	HLA-DQA2	chr6_32618190_A_G_b38	1.4e-35	0.57	Skin - Sun Exposed (Lower leg)
rs3104412	ENSG00000244731	ENSG00000244731.7	C4A	chr6_32618190_A_G_b38	1.4e-05	-0.19	Skin - Sun Exposed (Lower leg)
rs3104412	ENSG00000250535	ENSG00000250535.1	STK19B	chr6_32618190_A_G_b38	4.2e-07	-0.27	Skin - Sun Exposed (Lower leg)
rs3104412	ENSG00000179344	ENSG00000179344.16	HLA-DQB1	chr6_32618190_A_G_b38	3.5e-14	-0.49	Small Intestine - Terminal Ileum
rs3104412	ENSG00000196301	ENSG00000196301.3	HLA-DRB9	chr6_32618190_A_G_b38	2.8e-06	0.43	Small Intestine - Terminal Ileum
rs3104412	ENSG00000223534	ENSG00000223534.1	HLA-DQB1-AS1	chr6_32618190_A_G_b38	7.3e-06	-0.22	Small Intestine - Terminal Ileum
rs3104412	ENSG00000229391	ENSG00000229391.7	HLA-DRB6	chr6_32618190_A_G_b38	3.7e-05	0.37	Small Intestine - Terminal Ileum
rs3104412	ENSG00000232629	ENSG00000232629.8	HLA-DQB2	chr6_32618190_A_G_b38	2.4e-14	0.54	Small Intestine - Terminal Ileum
rs3104412	ENSG00000237541	ENSG00000237541.3	HLA-DQA2	chr6_32618190_A_G_b38	1e-09	0.57	Small Intestine - Terminal Ileum
rs3104412	ENSG00000179344	ENSG00000179344.16	HLA-DQB1	chr6_32618190_A_G_b38	2.9e-23	-0.67	Spleen
rs3104412	ENSG00000196735	ENSG00000196735.11	HLA-DQA1	chr6_32618190_A_G_b38	3.1e-07	-0.26	Spleen
rs3104412	ENSG00000223534	ENSG00000223534.1	HLA-DQB1-AS1	chr6_32618190_A_G_b38	1.8e-08	-0.39	Spleen
rs3104412	ENSG00000232629	ENSG00000232629.8	HLA-DQB2	chr6_32618190_A_G_b38	2.9e-24	0.76	Spleen
rs3104412	ENSG00000237541	ENSG00000237541.3	HLA-DQA2	chr6_32618190_A_G_b38	1.1e-12	0.6	Spleen
rs3104412	ENSG00000248290	ENSG00000248290.1	TNXA	chr6_32618190_A_G_b38	5.7e-05	-0.36	Spleen
rs3104412	ENSG00000250535	ENSG00000250535.1	STK19B	chr6_32618190_A_G_b38	1.2e-05	-0.37	Spleen
rs3104412	ENSG00000179344	ENSG00000179344.16	HLA-DQB1	chr6_32618190_A_G_b38	6.4e-24	-0.6	Stomach
rs3104412	ENSG00000196735	ENSG00000196735.11	HLA-DQA1	chr6_32618190_A_G_b38	5.6e-14	-0.33	Stomach
rs3104412	ENSG00000198502	ENSG00000198502.5	HLA-DRB5	chr6_32618190_A_G_b38	4.4e-05	-0.25	Stomach
rs3104412	ENSG00000223534	ENSG00000223534.1	HLA-DQB1-AS1	chr6_32618190_A_G_b38	2.6e-09	-0.36	Stomach
rs3104412	ENSG00000229391	ENSG00000229391.7	HLA-DRB6	chr6_32618190_A_G_b38	1.1e-11	0.36	Stomach
rs3104412	ENSG00000232629	ENSG00000232629.8	HLA-DQB2	chr6_32618190_A_G_b38	1e-35	0.7	Stomach
rs3104412	ENSG00000237541	ENSG00000237541.3	HLA-DQA2	chr6_32618190_A_G_b38	9.7e-20	0.58	Stomach
rs3104412	ENSG00000241106	ENSG00000241106.6	HLA-DOB	chr6_32618190_A_G_b38	7.4e-05	0.2	Stomach
rs3104412	ENSG00000168394	ENSG00000168394.10	TAP1	chr6_32618190_A_G_b38	5.8e-07	-0.19	Testis
rs3104412	ENSG00000179344	ENSG00000179344.16	HLA-DQB1	chr6_32618190_A_G_b38	2.6e-23	-0.67	Testis
rs3104412	ENSG00000196735	ENSG00000196735.11	HLA-DQA1	chr6_32618190_A_G_b38	2.7e-06	-0.25	Testis
rs3104412	ENSG00000223534	ENSG00000223534.1	HLA-DQB1-AS1	chr6_32618190_A_G_b38	4.7e-08	-0.33	Testis
rs3104412	ENSG00000229391	ENSG00000229391.7	HLA-DRB6	chr6_32618190_A_G_b38	1.1e-05	0.28	Testis
rs3104412	ENSG00000232629	ENSG00000232629.8	HLA-DQB2	chr6_32618190_A_G_b38	1e-17	0.62	Testis
rs3104412	ENSG00000237541	ENSG00000237541.3	HLA-DQA2	chr6_32618190_A_G_b38	2.5e-14	0.55	Testis
rs3104412	ENSG00000248290	ENSG00000248290.1	TNXA	chr6_32618190_A_G_b38	5.4e-05	-0.3	Testis
rs3104412	ENSG00000277427	ENSG00000277427.1	XXbac-BPG154L12.5	chr6_32618190_A_G_b38	7e-05	0.26	Testis
rs3104412	ENSG00000179344	ENSG00000179344.16	HLA-DQB1	chr6_32618190_A_G_b38	2e-56	-0.68	Thyroid
rs3104412	ENSG00000196301	ENSG00000196301.3	HLA-DRB9	chr6_32618190_A_G_b38	1.3e-13	0.39	Thyroid
rs3104412	ENSG00000196735	ENSG00000196735.11	HLA-DQA1	chr6_32618190_A_G_b38	2.5e-15	-0.28	Thyroid
rs3104412	ENSG00000198502	ENSG00000198502.5	HLA-DRB5	chr6_32618190_A_G_b38	9.3e-10	-0.33	Thyroid
rs3104412	ENSG00000204351	ENSG00000204351.11	SKIV2L	chr6_32618190_A_G_b38	3.2e-05	-0.12	Thyroid
rs3104412	ENSG00000223534	ENSG00000223534.1	HLA-DQB1-AS1	chr6_32618190_A_G_b38	1.8e-14	-0.29	Thyroid
rs3104412	ENSG00000229391	ENSG00000229391.7	HLA-DRB6	chr6_32618190_A_G_b38	6.5e-09	0.3	Thyroid
rs3104412	ENSG00000232629	ENSG00000232629.8	HLA-DQB2	chr6_32618190_A_G_b38	1.4e-37	0.6	Thyroid
rs3104412	ENSG00000237541	ENSG00000237541.3	HLA-DQA2	chr6_32618190_A_G_b38	3.3e-30	0.6	Thyroid
rs3104412	ENSG00000244731	ENSG00000244731.7	C4A	chr6_32618190_A_G_b38	5.6e-10	-0.24	Thyroid
rs3104412	ENSG00000250535	ENSG00000250535.1	STK19B	chr6_32618190_A_G_b38	1.2e-07	-0.26	Thyroid
rs3104412	ENSG00000179344	ENSG00000179344.16	HLA-DQB1	chr6_32618190_A_G_b38	3.3e-18	-0.82	Uterus
rs3104412	ENSG00000232629	ENSG00000232629.8	HLA-DQB2	chr6_32618190_A_G_b38	2.6e-11	0.67	Uterus
rs3104412	ENSG00000237541	ENSG00000237541.3	HLA-DQA2	chr6_32618190_A_G_b38	1.1e-09	0.69	Uterus
rs3104412	ENSG00000179344	ENSG00000179344.16	HLA-DQB1	chr6_32618190_A_G_b38	5.8e-19	-0.82	Vagina
rs3104412	ENSG00000198502	ENSG00000198502.5	HLA-DRB5	chr6_32618190_A_G_b38	2.3e-05	-0.45	Vagina
rs3104412	ENSG00000223534	ENSG00000223534.1	HLA-DQB1-AS1	chr6_32618190_A_G_b38	7e-07	-0.41	Vagina
rs3104412	ENSG00000237541	ENSG00000237541.3	HLA-DQA2	chr6_32618190_A_G_b38	4.8e-08	0.58	Vagina
rs3104412	ENSG00000179344	ENSG00000179344.16	HLA-DQB1	chr6_32618190_A_G_b38	3.1e-68	-0.53	Whole Blood
rs3104412	ENSG00000196301	ENSG00000196301.3	HLA-DRB9	chr6_32618190_A_G_b38	9.1e-07	0.2	Whole Blood
rs3104412	ENSG00000196735	ENSG00000196735.11	HLA-DQA1	chr6_32618190_A_G_b38	4.7e-27	-0.23	Whole Blood
rs3104412	ENSG00000198502	ENSG00000198502.5	HLA-DRB5	chr6_32618190_A_G_b38	6.6e-10	-0.21	Whole Blood
rs3104412	ENSG00000223534	ENSG00000223534.1	HLA-DQB1-AS1	chr6_32618190_A_G_b38	1.6e-24	-0.29	Whole Blood
rs3104412	ENSG00000224389	ENSG00000224389.8	C4B	chr6_32618190_A_G_b38	1.9e-05	0.22	Whole Blood
rs3104412	ENSG00000229391	ENSG00000229391.7	HLA-DRB6	chr6_32618190_A_G_b38	1.5e-05	0.18	Whole Blood
rs3104412	ENSG00000232629	ENSG00000232629.8	HLA-DQB2	chr6_32618190_A_G_b38	9e-58	0.64	Whole Blood
rs3104412	ENSG00000237541	ENSG00000237541.3	HLA-DQA2	chr6_32618190_A_G_b38	2.8e-33	0.56	Whole Blood
rs3104412	ENSG00000244731	ENSG00000244731.7	C4A	chr6_32618190_A_G_b38	9.9e-06	-0.21	Whole Blood
rs17466060	ENSG00000120915	ENSG00000120915.13	EPHX2	chr8_27565223_G_A_b38	4.2e-07	0.13	Artery - Tibial
rs17466060	ENSG00000120915	ENSG00000120915.13	EPHX2	chr8_27565223_G_A_b38	2.6e-05	0.15	Heart - Atrial Appendage
rs17466060	ENSG00000234770	ENSG00000234770.1	GULOP	chr8_27565223_G_A_b38	1.8e-11	-0.34	Skin - Not Sun Exposed (Suprapubic)
rs17466060	ENSG00000234770	ENSG00000234770.1	GULOP	chr8_27565223_G_A_b38	6.6e-11	-0.3	Skin - Sun Exposed (Lower leg)
rs17466060	ENSG00000234770	ENSG00000234770.1	GULOP	chr8_27565223_G_A_b38	5.2e-06	-0.36	Small Intestine - Terminal Ileum

## Sheet: Table S8
Supplementary Table 8. eQTLs dataset in 255 primary human microglial samples (Nat Genet 2022, 54(1):4-17)
Gene	phenotype_id	Gene	variant_id	tss_distance	maf	ma_samples	ma_count	pval_nominal	slope	slope_se	query	entrezgene	symbol
ENSG00000232629	STG_eur_expression_peer10	ENSG00000232629.9	rs3104412	-145342	0.454545	38	50	3.52e-10	1.04736	0.123749	ENSG00000232629	3120	HLA-DQB2
ENSG00000196735	MFG_eur_expression_peer10	ENSG00000196735.11	rs3104412	-9989	0.428571	42	54	7.32e-09	-1.0045	0.14154	ENSG00000196735	3117	HLA-DQA1
ENSG00000232629	SVZ_eur_expression_peer5	ENSG00000232629.9	rs3104412	-145342	0.422222	30	38	1.04e-08	1.17166	0.153306	ENSG00000232629	3120	HLA-DQB2
ENSG00000232629	MFG_eur_expression_peer10	ENSG00000232629.9	rs3104412	-145342	0.428571	42	54	1.53e-07	0.926952	0.149317	ENSG00000232629	3120	HLA-DQB2
ENSG00000179344	MFG_eur_expression_peer10	ENSG00000179344.16	rs3104412	-50193	0.428571	42	54	1.69e-07	-1.00405	0.162477	ENSG00000179344	3119	HLA-DQB1
ENSG00000196735	THA_eur_expression_peer10	ENSG00000196735.11	rs3104412	-9989	0.443396	38	47	2.63e-07	-1.04082	0.163751	ENSG00000196735	3117	HLA-DQA1
ENSG00000196735	SVZ_eur_expression_peer5	ENSG00000196735.11	rs3104412	-9989	0.422222	30	38	3.97e-07	-0.960707	0.151319	ENSG00000196735	3117	HLA-DQA1
ENSG00000179344	SVZ_eur_expression_peer5	ENSG00000179344.16	rs3104412	-50193	0.422222	30	38	5.13e-07	-0.909372	0.145272	ENSG00000179344	3119	HLA-DQB1
ENSG00000196735	STG_eur_expression_peer10	ENSG00000196735.11	rs3104412	-9989	0.454545	38	50	5.99e-07	-0.844925	0.140466	ENSG00000196735	3117	HLA-DQA1
ENSG00000223534	SVZ_eur_expression_peer5	ENSG00000223534.1	rs3104412	-42165	0.422222	30	38	2.55e-06	-0.791662	0.138756	ENSG00000223534	106480429	HLA-DQB1-AS1
ENSG00000196126	STG_eur_expression_peer10	ENSG00000196126.11	rs3135344	-162589	0.354545	32	39	2.78e-06	-0.740176	0.134021	ENSG00000196126	3123	HLA-DRB1
ENSG00000196126	MFG_eur_expression_peer10	ENSG00000196126.11	rs3135344	-162589	0.349206	38	44	3.58e-06	-0.644453	0.122017	ENSG00000196126	3123	HLA-DRB1
ENSG00000232629	SVZ_eur_expression_peer5	ENSG00000232629.9	rs2395166	-343034	0.377778	29	34	4.09e-06	1.23353	0.222536	ENSG00000232629	3120	HLA-DQB2
ENSG00000179344	THA_eur_expression_peer10	ENSG00000179344.16	rs3104412	-50193	0.443396	38	47	8.28e-06	-0.990435	0.189792	ENSG00000179344	3119	HLA-DQB1
ENSG00000232629	SVZ_eur_expression_peer5	ENSG00000232629.9	rs3135344	-336273	0.311111	24	28	1.12e-05	1.11834	0.215177	ENSG00000232629	3120	HLA-DQB2
ENSG00000179344	STG_eur_expression_peer10	ENSG00000179344.16	rs3104412	-50193	0.454545	38	50	1.28e-05	-0.800849	0.159154	ENSG00000179344	3119	HLA-DQB1
ENSG00000237541	SVZ_eur_expression_peer5	ENSG00000237541.3	rs3135344	-314083	0.311111	24	28	1.66e-05	1.07628	0.212591	ENSG00000237541	3118	HLA-DQA2
ENSG00000196126	THA_eur_expression_peer10	ENSG00000196126.11	rs3135344	-162589	0.330189	31	35	1.95e-05	-0.841166	0.170449	ENSG00000196126	3123	HLA-DRB1
ENSG00000196126	STG_eur_expression_peer10	ENSG00000196126.11	rs2395166	-169350	0.409091	38	45	2.3e-05	-0.753182	0.155564	ENSG00000196126	3123	HLA-DRB1
ENSG00000232629	THA_eur_expression_peer10	ENSG00000232629.9	rs3104412	-145342	0.443396	38	47	3.07e-05	0.929306	0.194251	ENSG00000232629	3120	HLA-DQB2
ENSG00000223534	THA_eur_expression_peer10	ENSG00000223534.1	rs3104412	-42165	0.443396	38	47	5.05e-05	-0.881044	0.190764	ENSG00000223534	106480429	HLA-DQB1-AS1
ENSG00000237541	STG_eur_expression_peer10	ENSG00000237541.3	rs3135344	-314083	0.354545	32	39	5.25e-05	0.935342	0.2046	ENSG00000237541	3118	HLA-DQA2
ENSG00000237541	MFG_eur_expression_peer10	ENSG00000237541.3	rs3104412	-123152	0.428571	42	54	5.7e-05	0.744905	0.16761	ENSG00000237541	3118	HLA-DQA2
ENSG00000237541	SVZ_eur_expression_peer5	ENSG00000237541.3	rs3104412	-123152	0.422222	30	38	6.73e-05	0.895402	0.195561	ENSG00000237541	3118	HLA-DQA2
ENSG00000205710	MFG_eur_expression_peer10	ENSG00000205710.4	rs12150370	-25079	0.103175	13	13	7.27e-05	0.869747	0.199096	ENSG00000205710	100130311	C17orf107
ENSG00000225914	THA_eur_expression_peer10	ENSG00000225914.2	rs2395166	165858	0.386792	36	41	9.32e-05	0.463813	0.105113	ENSG00000225914	414764	HCG23

## Sheet: Table S9
Supplementary Table 9. Results of tissue specificity test.
Category	GeneSet	N_genes	N_overlap	p	adjP	genes
DEG.up	Adipose_Subcutaneous	2127	13	0.0220049	1	ENSG00000166278:ENSG00000204257:ENSG00000242574:ENSG00000223865:ENSG00000196735:ENSG00000237541:ENSG00000179344:ENSG00000223534:ENSG00000198502:ENSG00000229391:ENSG00000204301:ENSG00000240065:ENSG00000168477
DEG.up	Adipose_Visceral_Omentum	1774	9	0.128838	1	ENSG00000161905:ENSG00000166278:ENSG00000244731:ENSG00000224389:ENSG00000243649:ENSG00000204257:ENSG00000229391:ENSG00000204301:ENSG00000168477
DEG.up	Adrenal_Gland	1549	11	0.0128434	0.693544	ENSG00000130208:ENSG00000214855:ENSG00000244731:ENSG00000224389:ENSG00000266903:ENSG00000231852:ENSG00000120915:ENSG00000104866:ENSG00000204385:ENSG00000204344:ENSG00000248290
DEG.up	Artery_Aorta	2768	5	0.955576	1	ENSG00000243649:ENSG00000161921:ENSG00000223865:ENSG00000196735:ENSG00000073008
DEG.up	Artery_Coronary	2052	9	0.231985	1	ENSG00000166278:ENSG00000243649:ENSG00000242574:ENSG00000196735:ENSG00000237541:ENSG00000179344:ENSG00000229391:ENSG00000073008:ENSG00000168477
DEG.up	Artery_Tibial	2717	2	0.999065	1	ENSG00000243649:ENSG00000073008
DEG.up	Bladder	843	1	0.939922	1	ENSG00000104866
DEG.up	Brain_Amygdala	1825	4	0.856797	1	ENSG00000130208:ENSG00000213760:ENSG00000228962:ENSG00000204314
DEG.up	Brain_Anterior_cingulate_cortex_BA24	2376	3	0.986767	1	ENSG00000213760:ENSG00000228962:ENSG00000204314
DEG.up	Brain_Caudate_basal_ganglia	2216	4	0.938774	1	ENSG00000234327:ENSG00000130208:ENSG00000213760:ENSG00000204314
DEG.up	Brain_Cerebellar_Hemisphere	6335	12	0.992371	1	ENSG00000234327:ENSG00000204305:ENSG00000141480:ENSG00000213760:ENSG00000205710:ENSG00000224557:ENSG00000240053:ENSG00000104866:ENSG00000204314:ENSG00000261879:ENSG00000233421:ENSG00000180787
DEG.up	Brain_Cerebellum	6198	13	0.979227	1	ENSG00000234327:ENSG00000204305:ENSG00000141480:ENSG00000213760:ENSG00000205710:ENSG00000224557:ENSG00000240053:ENSG00000129219:ENSG00000104866:ENSG00000204314:ENSG00000261879:ENSG00000233421:ENSG00000180787
DEG.up	Brain_Cortex	2803	2	0.999293	1	ENSG00000213760:ENSG00000204314
DEG.up	Brain_Frontal_Cortex_BA9	3142	3	0.998556	1	ENSG00000213760:ENSG00000228962:ENSG00000204314
DEG.up	Brain_Hippocampus	1970	5	0.782673	1	ENSG00000234327:ENSG00000130208:ENSG00000213760:ENSG00000228962:ENSG00000204314
DEG.up	Brain_Hypothalamus	2539	4	0.971536	1	ENSG00000130208:ENSG00000213760:ENSG00000228962:ENSG00000204314
DEG.up	Brain_Nucleus_accumbens_basal_ganglia	2460	5	0.914264	1	ENSG00000234327:ENSG00000130208:ENSG00000213760:ENSG00000228962:ENSG00000204314
DEG.up	Brain_Putamen_basal_ganglia	1745	4	0.831666	1	ENSG00000234327:ENSG00000130208:ENSG00000213760:ENSG00000204314
DEG.up	Brain_Spinal_cord_cervical_c-1	2235	6	0.751303	1	ENSG00000234327:ENSG00000130208:ENSG00000213760:ENSG00000228962:ENSG00000204482:ENSG00000029725
DEG.up	Brain_Substantia_nigra	1650	4	0.797265	1	ENSG00000130208:ENSG00000214855:ENSG00000213760:ENSG00000228962
DEG.up	Breast_Mammary_Tissue	1978	13	0.0127877	0.690535	ENSG00000130208:ENSG00000243649:ENSG00000266903:ENSG00000204257:ENSG00000242574:ENSG00000196735:ENSG00000237541:ENSG00000179344:ENSG00000198502:ENSG00000229391:ENSG00000204301:ENSG00000204385:ENSG00000168477
DEG.up	Cells_Cultured_fibroblasts	4343	5	0.999194	1	ENSG00000204438:ENSG00000204516:ENSG00000108559:ENSG00000073008:ENSG00000262227
DEG.up	Cells_EBV-transformed_lymphocytes	5125	25	0.0243539	1	ENSG00000234327:ENSG00000227495:ENSG00000204438:ENSG00000206337:ENSG00000204257:ENSG00000242574:ENSG00000241106:ENSG00000223865:ENSG00000224557:ENSG00000196735:ENSG00000237541:ENSG00000179344:ENSG00000223534:ENSG00000232629:ENSG00000198502:ENSG00000229391:ENSG00000196301:ENSG00000204516:ENSG00000108559:ENSG00000240065:ENSG00000029725:ENSG00000262227:ENSG00000129197:ENSG00000161929:ENSG00000168394
DEG.up	Cervix_Ectocervix	195	2	0.134841	1	ENSG00000129219:ENSG00000240065
DEG.up	Cervix_Endocervix	1849	4	0.863695	1	ENSG00000204257:ENSG00000223865:ENSG00000240053:ENSG00000129219
DEG.up	Colon_Sigmoid	1644	3	0.911596	1	ENSG00000244731:ENSG00000224389:ENSG00000167840
DEG.up	Colon_Transverse	1612	3	0.904551	1	ENSG00000266903:ENSG00000120915:ENSG00000204385
DEG.up	Esophagus_Gastroesophageal_Junction	1291	2	0.928993	1	ENSG00000168477:ENSG00000167840
DEG.up	Esophagus_Mucosa	2244	3	0.981023	1	ENSG00000069399:ENSG00000120915:ENSG00000129219
DEG.up	Esophagus_Muscularis	1316	4	0.632465	1	ENSG00000244731:ENSG00000224389:ENSG00000168477:ENSG00000167840
DEG.up	Fallopian_Tube	490	1	0.80311	1	ENSG00000204257
DEG.up	Heart_Atrial_Appendage	745	5	0.0991038	1	ENSG00000205710:ENSG00000108556:ENSG00000104879:ENSG00000108515:ENSG00000168477
DEG.up	Heart_Left_Ventricle	536	2	0.527752	1	ENSG00000104879:ENSG00000108515
DEG.up	Kidney_Cortex	1343	7	0.153048	1	ENSG00000244731:ENSG00000224389:ENSG00000243649:ENSG00000266903:ENSG00000231852:ENSG00000120915:ENSG00000204385
DEG.up	Kidney_Medulla	95	0	1	1
DEG.up	Liver	1536	10	0.0295891	1	ENSG00000130208:ENSG00000214855:ENSG00000166278:ENSG00000244731:ENSG00000224389:ENSG00000243649:ENSG00000266903:ENSG00000231852:ENSG00000108515:ENSG00000120915
DEG.up	Lung	4262	34	3.70248e-07	1.99934e-05	ENSG00000204305:ENSG00000161905:ENSG00000130208:ENSG00000141480:ENSG00000069399:ENSG00000166278:ENSG00000186567:ENSG00000243649:ENSG00000266903:ENSG00000161921:ENSG00000185245:ENSG00000206337:ENSG00000204257:ENSG00000242574:ENSG00000241106:ENSG00000223865:ENSG00000196735:ENSG00000237541:ENSG00000179344:ENSG00000223534:ENSG00000232629:ENSG00000198502:ENSG00000229391:ENSG00000196301:ENSG00000204482…
DEG.up	Minor_Salivary_Gland	1899	9	0.171675	1	ENSG00000205710:ENSG00000243649:ENSG00000104879:ENSG00000161921:ENSG00000231852:ENSG00000108515:ENSG00000241106:ENSG00000204385:ENSG00000141497
DEG.up	Muscle_Skeletal	1143	3	0.729593	1	ENSG00000104879:ENSG00000108515:ENSG00000129204
DEG.up	Nerve_Tibial	5911	25	0.101994	1	ENSG00000141480:ENSG00000244731:ENSG00000224389:ENSG00000186567:ENSG00000243649:ENSG00000228962:ENSG00000204257:ENSG00000242574:ENSG00000223865:ENSG00000196735:ENSG00000237541:ENSG00000179344:ENSG00000223534:ENSG00000198502:ENSG00000229391:ENSG00000240053:ENSG00000204301:ENSG00000129219:ENSG00000240065:ENSG00000073008:ENSG00000029725:ENSG00000262227:ENSG00000129197:ENSG00000168477:ENSG00000167840
DEG.up	Ovary	5714	21	0.32131	1	ENSG00000204305:ENSG00000130208:ENSG00000205710:ENSG00000244731:ENSG00000224389:ENSG00000267282:ENSG00000231852:ENSG00000120915:ENSG00000228962:ENSG00000240053:ENSG00000007047:ENSG00000129219:ENSG00000204314:ENSG00000261879:ENSG00000262227:ENSG00000129197:ENSG00000204344:ENSG00000248290:ENSG00000168477:ENSG00000129204:ENSG00000167840
DEG.up	Pancreas	747	0	1	1
DEG.up	Pituitary	5188	13	0.889621	1	ENSG00000204305:ENSG00000161905:ENSG00000205710:ENSG00000244731:ENSG00000186567:ENSG00000108556:ENSG00000120915:ENSG00000104866:ENSG00000204314:ENSG00000073008:ENSG00000261879:ENSG00000129197:ENSG00000204385
DEG.up	Prostate	3333	14	0.202639	1	ENSG00000227495:ENSG00000204305:ENSG00000186567:ENSG00000243649:ENSG00000267282:ENSG00000120915:ENSG00000228962:ENSG00000204301:ENSG00000129219:ENSG00000104866:ENSG00000261879:ENSG00000204385:ENSG00000132517:ENSG00000167840
DEG.up	Skin_Not_Sun_Exposed_Suprapubic	2760	14	0.0675102	1	ENSG00000186567:ENSG00000120915:ENSG00000185245:ENSG00000206337:ENSG00000237541:ENSG00000223534:ENSG00000232629:ENSG00000240053:ENSG00000007047:ENSG00000179846:ENSG00000129219:ENSG00000132517:ENSG00000204344:ENSG00000168394
DEG.up	Skin_Sun_Exposed_Lower_leg	2825	16	0.0218026	1	ENSG00000186567:ENSG00000108556:ENSG00000120915:ENSG00000185245:ENSG00000206337:ENSG00000237541:ENSG00000179344:ENSG00000223534:ENSG00000232629:ENSG00000240053:ENSG00000007047:ENSG00000179846:ENSG00000129219:ENSG00000132517:ENSG00000204344:ENSG00000168394
DEG.up	Small_Intestine_Terminal_Ileum	2786	23	2.88421e-05	0.00155747	ENSG00000227495:ENSG00000141480:ENSG00000166278:ENSG00000243649:ENSG00000120915:ENSG00000185245:ENSG00000206337:ENSG00000204257:ENSG00000242574:ENSG00000241106:ENSG00000196735:ENSG00000237541:ENSG00000179344:ENSG00000223534:ENSG00000198502:ENSG00000229391:ENSG00000204516:ENSG00000240065:ENSG00000262227:ENSG00000161929:ENSG00000204385:ENSG00000132517:ENSG00000180787
DEG.up	Spleen	4308	35	1.46042e-07	7.88625e-06	ENSG00000234327:ENSG00000227495:ENSG00000204305:ENSG00000130208:ENSG00000141480:ENSG00000069399:ENSG00000166278:ENSG00000267282:ENSG00000266903:ENSG00000161921:ENSG00000231852:ENSG00000185245:ENSG00000206337:ENSG00000204257:ENSG00000242574:ENSG00000241106:ENSG00000223865:ENSG00000224557:ENSG00000196735:ENSG00000237541:ENSG00000179344:ENSG00000223534:ENSG00000232629:ENSG00000198502:ENSG00000229391…
DEG.up	Stomach	1109	3	0.710438	1	ENSG00000243649:ENSG00000104879:ENSG00000204385
DEG.up	Testis	12379	21	0.99999	1	ENSG00000234327:ENSG00000161905:ENSG00000205710:ENSG00000204296:ENSG00000186567:ENSG00000108556:ENSG00000104879:ENSG00000267282:ENSG00000161921:ENSG00000204438:ENSG00000228962:ENSG00000196388:ENSG00000007047:ENSG00000108559:ENSG00000104866:ENSG00000261879:ENSG00000204344:ENSG00000233421:ENSG00000129204:ENSG00000141497:ENSG00000167840
DEG.up	Thyroid	5722	16	0.798298	1	ENSG00000234327:ENSG00000204305:ENSG00000244731:ENSG00000224389:ENSG00000186567:ENSG00000266903:ENSG00000120915:ENSG00000204257:ENSG00000242574:ENSG00000196388:ENSG00000204301:ENSG00000108559:ENSG00000104866:ENSG00000261879:ENSG00000180787:ENSG00000167840
DEG.up	Uterus	5589	15	0.840651	1	ENSG00000204305:ENSG00000267282:ENSG00000120915:ENSG00000228962:ENSG00000206337:ENSG00000196388:ENSG00000240053:ENSG00000204301:ENSG00000129219:ENSG00000240065:ENSG00000261879:ENSG00000262227:ENSG00000129197:ENSG00000168477:ENSG00000167840
DEG.up	Vagina	2864	7	0.841207	1	ENSG00000227495:ENSG00000186567:ENSG00000120915:ENSG00000228962:ENSG00000206337:ENSG00000179846:ENSG00000129219
DEG.up	Whole_Blood	2073	14	0.00784043	0.423383	ENSG00000204305:ENSG00000141480:ENSG00000069399:ENSG00000161921:ENSG00000185245:ENSG00000206337:ENSG00000242574:ENSG00000241106:ENSG00000196735:ENSG00000237541:ENSG00000204482:ENSG00000204516:ENSG00000240065:ENSG00000161929
DEG.down	Adipose_Subcutaneous	1541	7	0.243091	1	ENSG00000204305:ENSG00000213760:ENSG00000205710:ENSG00000244731:ENSG00000224389:ENSG00000108515:ENSG00000204314
DEG.down	Adipose_Visceral_Omentum	1661	6	0.465831	1	ENSG00000213760:ENSG00000104879:ENSG00000108515:ENSG00000196388:ENSG00000204314:ENSG00000204385
DEG.down	Adrenal_Gland	3492	18	0.035079	1	ENSG00000204305:ENSG00000213760:ENSG00000108556:ENSG00000104879:ENSG00000213722:ENSG00000108515:ENSG00000241106:ENSG00000223534:ENSG00000232629:ENSG00000196388:ENSG00000129250:ENSG00000240053:ENSG00000007047:ENSG00000204516:ENSG00000129219:ENSG00000204314:ENSG00000261879:ENSG00000167840
DEG.down	Artery_Aorta	1473	5	0.534693	1	ENSG00000213760:ENSG00000231852:ENSG00000206337:ENSG00000241106:ENSG00000204301
DEG.down	Artery_Coronary	954	1	0.958755	1	ENSG00000213760
DEG.down	Artery_Tibial	2044	9	0.228644	1	ENSG00000130208:ENSG00000213760:ENSG00000205710:ENSG00000166278:ENSG00000108515:ENSG00000206337:ENSG00000241106:ENSG00000204301:ENSG00000180787
DEG.down	Bladder	105	0	1	1
DEG.down	Brain_Amygdala	7751	40	0.00103056	0.0556502	ENSG00000204305:ENSG00000213676:ENSG00000187244:ENSG00000069399:ENSG00000205710:ENSG00000166278:ENSG00000186567:ENSG00000243649:ENSG00000104879:ENSG00000161921:ENSG00000108515:ENSG00000120915:ENSG00000204438:ENSG00000206337:ENSG00000204257:ENSG00000242574:ENSG00000241106:ENSG00000231389:ENSG00000223865:ENSG00000196735:ENSG00000237541:ENSG00000179344:ENSG00000198502:ENSG00000229391:ENSG00000196388…
DEG.down	Brain_Anterior_cingulate_cortex_BA24	6725	42	6.91946e-06	0.000373651	ENSG00000204305:ENSG00000187244:ENSG00000069399:ENSG00000166278:ENSG00000244731:ENSG00000224389:ENSG00000186567:ENSG00000243649:ENSG00000104879:ENSG00000161921:ENSG00000108515:ENSG00000120915:ENSG00000204438:ENSG00000206337:ENSG00000204257:ENSG00000242574:ENSG00000241106:ENSG00000231389:ENSG00000223865:ENSG00000196735:ENSG00000179344:ENSG00000204287:ENSG00000196126:ENSG00000198502:ENSG00000229391…
DEG.down	Brain_Caudate_basal_ganglia	6927	39	0.000199757	0.0107869	ENSG00000204305:ENSG00000187244:ENSG00000069399:ENSG00000205710:ENSG00000166278:ENSG00000244731:ENSG00000224389:ENSG00000186567:ENSG00000243649:ENSG00000104879:ENSG00000161921:ENSG00000108515:ENSG00000120915:ENSG00000204438:ENSG00000206337:ENSG00000204257:ENSG00000242574:ENSG00000241106:ENSG00000231389:ENSG00000223865:ENSG00000196735:ENSG00000179344:ENSG00000198502:ENSG00000229391:ENSG00000196388…
DEG.down	Brain_Cerebellar_Hemisphere	2646	26	2.87743e-07	1.55381e-05	ENSG00000130208:ENSG00000187244:ENSG00000069399:ENSG00000166278:ENSG00000244731:ENSG00000243649:ENSG00000104879:ENSG00000161921:ENSG00000213722:ENSG00000120915:ENSG00000206337:ENSG00000204257:ENSG00000242574:ENSG00000241106:ENSG00000231389:ENSG00000196735:ENSG00000179344:ENSG00000204287:ENSG00000196126:ENSG00000198502:ENSG00000229391:ENSG00000204482:ENSG00000204301:ENSG00000240065:ENSG00000130202…
DEG.down	Brain_Cerebellum	2778	26	7.3363e-07	3.9616e-05	ENSG00000130208:ENSG00000187244:ENSG00000069399:ENSG00000166278:ENSG00000244731:ENSG00000224389:ENSG00000243649:ENSG00000104879:ENSG00000161921:ENSG00000213722:ENSG00000206337:ENSG00000204257:ENSG00000242574:ENSG00000241106:ENSG00000231389:ENSG00000179344:ENSG00000204287:ENSG00000196126:ENSG00000198502:ENSG00000229391:ENSG00000204482:ENSG00000204301:ENSG00000240065:ENSG00000130202:ENSG00000168394…
DEG.down	Brain_Cortex	5617	40	4.45073e-07	2.40339e-05	ENSG00000204305:ENSG00000187244:ENSG00000069399:ENSG00000166278:ENSG00000244731:ENSG00000224389:ENSG00000186567:ENSG00000243649:ENSG00000108556:ENSG00000104879:ENSG00000161921:ENSG00000231852:ENSG00000108515:ENSG00000120915:ENSG00000204438:ENSG00000206337:ENSG00000204257:ENSG00000242574:ENSG00000241106:ENSG00000231389:ENSG00000223865:ENSG00000196735:ENSG00000179344:ENSG00000204287:ENSG00000196126…
DEG.down	Brain_Frontal_Cortex_BA9	5080	41	7.9132e-09	4.27313e-07	ENSG00000204305:ENSG00000187244:ENSG00000069399:ENSG00000166278:ENSG00000244731:ENSG00000224389:ENSG00000186567:ENSG00000243649:ENSG00000108556:ENSG00000104879:ENSG00000161921:ENSG00000108515:ENSG00000120915:ENSG00000204438:ENSG00000206337:ENSG00000204257:ENSG00000242574:ENSG00000241106:ENSG00000231389:ENSG00000223865:ENSG00000196735:ENSG00000179344:ENSG00000204287:ENSG00000196126:ENSG00000198502…
DEG.down	Brain_Hippocampus	7571	43	5.85708e-05	0.00316282	ENSG00000204305:ENSG00000213676:ENSG00000187244:ENSG00000069399:ENSG00000205710:ENSG00000166278:ENSG00000244731:ENSG00000224389:ENSG00000186567:ENSG00000243649:ENSG00000104879:ENSG00000161921:ENSG00000108515:ENSG00000120915:ENSG00000204438:ENSG00000206337:ENSG00000204257:ENSG00000242574:ENSG00000241106:ENSG00000231389:ENSG00000223865:ENSG00000196735:ENSG00000237541:ENSG00000179344:ENSG00000223534…
DEG.down	Brain_Hypothalamus	5967	37	4.03526e-05	0.00217904	ENSG00000204305:ENSG00000187244:ENSG00000069399:ENSG00000166278:ENSG00000244731:ENSG00000186567:ENSG00000243649:ENSG00000108556:ENSG00000104879:ENSG00000161921:ENSG00000108515:ENSG00000120915:ENSG00000204438:ENSG00000206337:ENSG00000204257:ENSG00000242574:ENSG00000241106:ENSG00000196735:ENSG00000237541:ENSG00000179344:ENSG00000223534:ENSG00000232629:ENSG00000198502:ENSG00000229391:ENSG00000196388…
DEG.down	Brain_Nucleus_accumbens_basal_ganglia	6479	41	6.87681e-06	0.000371348	ENSG00000204305:ENSG00000187244:ENSG00000069399:ENSG00000205710:ENSG00000166278:ENSG00000244731:ENSG00000224389:ENSG00000186567:ENSG00000243649:ENSG00000104879:ENSG00000161921:ENSG00000108515:ENSG00000120915:ENSG00000204438:ENSG00000206337:ENSG00000204257:ENSG00000242574:ENSG00000241106:ENSG00000231389:ENSG00000223865:ENSG00000196735:ENSG00000237541:ENSG00000179344:ENSG00000196126:ENSG00000198502…
DEG.down	Brain_Putamen_basal_ganglia	7853	45	2.67753e-05	0.00144587	ENSG00000204305:ENSG00000141480:ENSG00000213676:ENSG00000187244:ENSG00000069399:ENSG00000166278:ENSG00000244731:ENSG00000224389:ENSG00000186567:ENSG00000243649:ENSG00000104879:ENSG00000161921:ENSG00000213722:ENSG00000108515:ENSG00000120915:ENSG00000204438:ENSG00000206337:ENSG00000204257:ENSG00000242574:ENSG00000241106:ENSG00000231389:ENSG00000223865:ENSG00000196735:ENSG00000179344:ENSG00000196126…
DEG.down	Brain_Spinal_cord_cervical_c-1	5136	26	0.0138424	0.74749	ENSG00000204305:ENSG00000187244:ENSG00000069399:ENSG00000166278:ENSG00000244731:ENSG00000224389:ENSG00000108509:ENSG00000186567:ENSG00000243649:ENSG00000108556:ENSG00000104879:ENSG00000108515:ENSG00000120915:ENSG00000206337:ENSG00000241106:ENSG00000240053:ENSG00000007047:ENSG00000204516:ENSG00000108559:ENSG00000073008:ENSG00000130202:ENSG00000261879:ENSG00000204351:ENSG00000204344:ENSG00000168394…
DEG.down	Brain_Substantia_nigra	7223	36	0.00396815	0.21428	ENSG00000204305:ENSG00000187244:ENSG00000069399:ENSG00000166278:ENSG00000244731:ENSG00000108509:ENSG00000186567:ENSG00000243649:ENSG00000104879:ENSG00000108515:ENSG00000120915:ENSG00000204438:ENSG00000206337:ENSG00000241106:ENSG00000196735:ENSG00000237541:ENSG00000179344:ENSG00000223534:ENSG00000232629:ENSG00000229391:ENSG00000196388:ENSG00000240053:ENSG00000204301:ENSG00000108559:ENSG00000129219…
DEG.down	Breast_Mammary_Tissue	1007	3	0.646904	1	ENSG00000213760:ENSG00000104879:ENSG00000108515
DEG.down	Cells_Cultured_fibroblasts	2173	21	6.63175e-06	0.000358114	ENSG00000204305:ENSG00000130208:ENSG00000141480:ENSG00000187244:ENSG00000166278:ENSG00000244731:ENSG00000186567:ENSG00000108556:ENSG00000104879:ENSG00000120885:ENSG00000161921:ENSG00000108515:ENSG00000120915:ENSG00000204257:ENSG00000241106:ENSG00000231389:ENSG00000223865:ENSG00000204287:ENSG00000196126:ENSG00000204314:ENSG00000168477
DEG.down	Cells_EBV-transformed_lymphocytes	2398	13	0.0504126	1	ENSG00000130208:ENSG00000213760:ENSG00000108556:ENSG00000104879:ENSG00000120885:ENSG00000161921:ENSG00000213722:ENSG00000120915:ENSG00000204301:ENSG00000129219:ENSG00000104866:ENSG00000073008:ENSG00000204344
DEG.down	Cervix_Ectocervix	2	0	1	1
DEG.down	Cervix_Endocervix	5	0	1	1
DEG.down	Colon_Sigmoid	1685	10	0.0502512	1	ENSG00000130208:ENSG00000205710:ENSG00000108556:ENSG00000161921:ENSG00000206337:ENSG00000241106:ENSG00000237541:ENSG00000232629:ENSG00000204516:ENSG00000141497
DEG.down	Colon_Transverse	1588	7	0.266687	1	ENSG00000108556:ENSG00000104879:ENSG00000108515:ENSG00000223534:ENSG00000232629:ENSG00000007047:ENSG00000141497
DEG.down	Esophagus_Gastroesophageal_Junction	1570	9	0.0732534	1	ENSG00000130208:ENSG00000108556:ENSG00000161921:ENSG00000206337:ENSG00000241106:ENSG00000232629:ENSG00000204482:ENSG00000204516:ENSG00000141497
DEG.down	Esophagus_Mucosa	3605	21	0.00625247	0.337633	ENSG00000234327:ENSG00000161905:ENSG00000130208:ENSG00000141480:ENSG00000213760:ENSG00000205710:ENSG00000166278:ENSG00000244731:ENSG00000108556:ENSG00000104879:ENSG00000108515:ENSG00000242574:ENSG00000229391:ENSG00000196388:ENSG00000204482:ENSG00000204516:ENSG00000204301:ENSG00000204314:ENSG00000029725:ENSG00000261879:ENSG00000141497
DEG.down	Esophagus_Muscularis	1775	10	0.0665875	1	ENSG00000130208:ENSG00000108556:ENSG00000161921:ENSG00000206337:ENSG00000241106:ENSG00000223534:ENSG00000232629:ENSG00000204482:ENSG00000204516:ENSG00000141497
DEG.down	Fallopian_Tube	1	0	1	1
DEG.down	Heart_Atrial_Appendage	8488	39	0.0107017	0.577893	ENSG00000204305:ENSG00000130208:ENSG00000141480:ENSG00000213760:ENSG00000166278:ENSG00000108509:ENSG00000186567:ENSG00000161921:ENSG00000120915:ENSG00000204438:ENSG00000206337:ENSG00000204257:ENSG00000242574:ENSG00000223865:ENSG00000196735:ENSG00000237541:ENSG00000179344:ENSG00000223534:ENSG00000232629:ENSG00000229391:ENSG00000204482:ENSG00000240053:ENSG00000007047:ENSG00000204516:ENSG00000141503…
DEG.down	Heart_Left_Ventricle	9531	46	0.00151276	0.0816892	ENSG00000234327:ENSG00000204305:ENSG00000204310:ENSG00000130208:ENSG00000141480:ENSG00000213676:ENSG00000213760:ENSG00000069399:ENSG00000166278:ENSG00000244731:ENSG00000224389:ENSG00000108509:ENSG00000243649:ENSG00000161921:ENSG00000213722:ENSG00000120915:ENSG00000204438:ENSG00000206337:ENSG00000204257:ENSG00000242574:ENSG00000231389:ENSG00000223865:ENSG00000196735:ENSG00000237541:ENSG00000179344…
DEG.down	Kidney_Cortex	5567	13	0.938007	1	ENSG00000130208:ENSG00000213760:ENSG00000205710:ENSG00000108556:ENSG00000104879:ENSG00000240053:ENSG00000007047:ENSG00000108559:ENSG00000129219:ENSG00000204314:ENSG00000029725:ENSG00000262227:ENSG00000168477
DEG.down	Kidney_Medulla	0	0	1	1
DEG.down	Liver	8059	38	0.00777999	0.42012	ENSG00000204305:ENSG00000204310:ENSG00000141480:ENSG00000213676:ENSG00000108509:ENSG00000104879:ENSG00000213722:ENSG00000204438:ENSG00000206337:ENSG00000204257:ENSG00000242574:ENSG00000241106:ENSG00000231389:ENSG00000223865:ENSG00000196735:ENSG00000237541:ENSG00000179344:ENSG00000223534:ENSG00000198502:ENSG00000229391:ENSG00000196388:ENSG00000204482:ENSG00000240053:ENSG00000007047:ENSG00000204516…
DEG.down	Lung	911	4	0.351046	1	ENSG00000213760:ENSG00000231852:ENSG00000120915:ENSG00000204314
DEG.down	Minor_Salivary_Gland	1870	8	0.271833	1	ENSG00000234327:ENSG00000204305:ENSG00000213760:ENSG00000108556:ENSG00000196388:ENSG00000204516:ENSG00000204301:ENSG00000204314
DEG.down	Muscle_Skeletal	6908	38	0.000414441	0.0223798	ENSG00000204305:ENSG00000130208:ENSG00000141480:ENSG00000213676:ENSG00000213760:ENSG00000187244:ENSG00000069399:ENSG00000166278:ENSG00000243649:ENSG00000108556:ENSG00000120885:ENSG00000161921:ENSG00000213722:ENSG00000120915:ENSG00000206337:ENSG00000204257:ENSG00000242574:ENSG00000231389:ENSG00000223865:ENSG00000196735:ENSG00000237541:ENSG00000179344:ENSG00000223534:ENSG00000198502:ENSG00000229391…
DEG.down	Nerve_Tibial	909	2	0.803663	1	ENSG00000213760:ENSG00000204385
DEG.down	Ovary	1539	14	0.000507848	0.0274238	ENSG00000213760:ENSG00000104879:ENSG00000206337:ENSG00000242574:ENSG00000196735:ENSG00000237541:ENSG00000179344:ENSG00000223534:ENSG00000232629:ENSG00000229391:ENSG00000204482:ENSG00000204516:ENSG00000204385:ENSG00000141497
DEG.down	Pancreas	9668	47	0.00107855	0.0582417	ENSG00000234327:ENSG00000204305:ENSG00000204310:ENSG00000130208:ENSG00000141480:ENSG00000108509:ENSG00000104879:ENSG00000104853:ENSG00000161921:ENSG00000213722:ENSG00000108515:ENSG00000204438:ENSG00000206337:ENSG00000204257:ENSG00000242574:ENSG00000231389:ENSG00000223865:ENSG00000196735:ENSG00000179344:ENSG00000198502:ENSG00000229391:ENSG00000196388:ENSG00000129250:ENSG00000204482:ENSG00000240053…
DEG.down	Pituitary	1937	6	0.617652	1	ENSG00000166278:ENSG00000104879:ENSG00000129250:ENSG00000204516:ENSG00000204308:ENSG00000168477
DEG.down	Prostate	744	4	0.22887	1	ENSG00000130208:ENSG00000213760:ENSG00000108556:ENSG00000204516
DEG.down	Skin_Not_Sun_Exposed_Suprapubic	2708	12	0.177338	1	ENSG00000234327:ENSG00000141480:ENSG00000213760:ENSG00000166278:ENSG00000243649:ENSG00000108515:ENSG00000196388:ENSG00000204516:ENSG00000204301:ENSG00000204314:ENSG00000073008:ENSG00000204385
DEG.down	Skin_Sun_Exposed_Lower_leg	2490	10	0.301171	1	ENSG00000234327:ENSG00000204305:ENSG00000141480:ENSG00000213760:ENSG00000243649:ENSG00000108515:ENSG00000204516:ENSG00000204301:ENSG00000204314:ENSG00000073008
DEG.down	Small_Intestine_Terminal_Ileum	1384	3	0.838328	1	ENSG00000205710:ENSG00000104879:ENSG00000007047
DEG.down	Spleen	2075	5	0.819544	1	ENSG00000104879:ENSG00000120915:ENSG00000204314:ENSG00000073008:ENSG00000204385
DEG.down	Stomach	2622	13	0.0881073	1	ENSG00000130208:ENSG00000213760:ENSG00000108556:ENSG00000108515:ENSG00000196735:ENSG00000237541:ENSG00000223534:ENSG00000232629:ENSG00000204482:ENSG00000204516:ENSG00000129219:ENSG00000204314:ENSG00000029725
DEG.down	Testis	2951	24	2.36789e-05	0.00127866	ENSG00000141480:ENSG00000069399:ENSG00000166278:ENSG00000244731:ENSG00000224389:ENSG00000243649:ENSG00000206337:ENSG00000204257:ENSG00000242574:ENSG00000231389:ENSG00000223865:ENSG00000196735:ENSG00000237541:ENSG00000179344:ENSG00000223534:ENSG00000232629:ENSG00000198502:ENSG00000229391:ENSG00000204482:ENSG00000204301:ENSG00000129219:ENSG00000240065:ENSG00000108528:ENSG00000168477
DEG.down	Thyroid	1042	4	0.448348	1	ENSG00000213760:ENSG00000166278:ENSG00000204482:ENSG00000161929
DEG.down	Uterus	846	5	0.14613	1	ENSG00000130208:ENSG00000108556:ENSG00000104879:ENSG00000204482:ENSG00000141497
DEG.down	Vagina	649	6	0.0203059	1	ENSG00000130208:ENSG00000244731:ENSG00000224389:ENSG00000108556:ENSG00000108515:ENSG00000141497
DEG.down	Whole_Blood	6940	22	0.61357	1	ENSG00000130208:ENSG00000213760:ENSG00000187244:ENSG00000166278:ENSG00000186567:ENSG00000243649:ENSG00000108515:ENSG00000120915:ENSG00000129250:ENSG00000240053:ENSG00000007047:ENSG00000141503:ENSG00000108559:ENSG00000129219:ENSG00000104866:ENSG00000073008:ENSG00000130202:ENSG00000029725:ENSG00000129197:ENSG00000091640:ENSG00000204344:ENSG00000167840
DEG.twoside	Adipose_Subcutaneous	3668	20	0.015303	0.82636	ENSG00000204305:ENSG00000213760:ENSG00000205710:ENSG00000166278:ENSG00000244731:ENSG00000224389:ENSG00000108515:ENSG00000204257:ENSG00000242574:ENSG00000223865:ENSG00000196735:ENSG00000237541:ENSG00000179344:ENSG00000223534:ENSG00000198502:ENSG00000229391:ENSG00000204301:ENSG00000204314:ENSG00000240065:ENSG00000168477
DEG.twoside	Adipose_Visceral_Omentum	3435	15	0.154301	1	ENSG00000161905:ENSG00000213760:ENSG00000166278:ENSG00000244731:ENSG00000224389:ENSG00000243649:ENSG00000104879:ENSG00000108515:ENSG00000204257:ENSG00000229391:ENSG00000196388:ENSG00000204301:ENSG00000204314:ENSG00000204385:ENSG00000168477
DEG.twoside	Adrenal_Gland	5041	29	0.00134447	0.0726012	ENSG00000204305:ENSG00000130208:ENSG00000214855:ENSG00000213760:ENSG00000244731:ENSG00000224389:ENSG00000108556:ENSG00000104879:ENSG00000266903:ENSG00000231852:ENSG00000213722:ENSG00000108515:ENSG00000120915:ENSG00000241106:ENSG00000223534:ENSG00000232629:ENSG00000196388:ENSG00000129250:ENSG00000240053:ENSG00000007047:ENSG00000204516:ENSG00000129219:ENSG00000104866:ENSG00000204314:ENSG00000261879…
DEG.twoside	Artery_Aorta	4241	10	0.904606	1	ENSG00000213760:ENSG00000243649:ENSG00000161921:ENSG00000231852:ENSG00000206337:ENSG00000241106:ENSG00000223865:ENSG00000196735:ENSG00000204301:ENSG00000073008
DEG.twoside	Artery_Coronary	3006	10	0.532107	1	ENSG00000213760:ENSG00000166278:ENSG00000243649:ENSG00000242574:ENSG00000196735:ENSG00000237541:ENSG00000179344:ENSG00000229391:ENSG00000073008:ENSG00000168477
DEG.twoside	Artery_Tibial	4761	11	0.927089	1	ENSG00000130208:ENSG00000213760:ENSG00000205710:ENSG00000166278:ENSG00000243649:ENSG00000108515:ENSG00000206337:ENSG00000241106:ENSG00000204301:ENSG00000073008:ENSG00000180787
DEG.twoside	Bladder	948	1	0.957907	1	ENSG00000104866
DEG.twoside	Brain_Amygdala	9576	44	0.00577778	0.312	ENSG00000204305:ENSG00000130208:ENSG00000213676:ENSG00000213760:ENSG00000187244:ENSG00000069399:ENSG00000205710:ENSG00000166278:ENSG00000186567:ENSG00000243649:ENSG00000104879:ENSG00000161921:ENSG00000108515:ENSG00000120915:ENSG00000204438:ENSG00000228962:ENSG00000206337:ENSG00000204257:ENSG00000242574:ENSG00000241106:ENSG00000231389:ENSG00000223865:ENSG00000196735:ENSG00000237541:ENSG00000179344…
DEG.twoside	Brain_Anterior_cingulate_cortex_BA24	9101	45	0.00103816	0.0560607	ENSG00000204305:ENSG00000213760:ENSG00000187244:ENSG00000069399:ENSG00000166278:ENSG00000244731:ENSG00000224389:ENSG00000186567:ENSG00000243649:ENSG00000104879:ENSG00000161921:ENSG00000108515:ENSG00000120915:ENSG00000204438:ENSG00000228962:ENSG00000206337:ENSG00000204257:ENSG00000242574:ENSG00000241106:ENSG00000231389:ENSG00000223865:ENSG00000196735:ENSG00000179344:ENSG00000204287:ENSG00000196126…
DEG.twoside	Brain_Caudate_basal_ganglia	9143	43	0.00416083	0.224685	ENSG00000234327:ENSG00000204305:ENSG00000130208:ENSG00000213760:ENSG00000187244:ENSG00000069399:ENSG00000205710:ENSG00000166278:ENSG00000244731:ENSG00000224389:ENSG00000186567:ENSG00000243649:ENSG00000104879:ENSG00000161921:ENSG00000108515:ENSG00000120915:ENSG00000204438:ENSG00000206337:ENSG00000204257:ENSG00000242574:ENSG00000241106:ENSG00000231389:ENSG00000223865:ENSG00000196735:ENSG00000179344…
DEG.twoside	Brain_Cerebellar_Hemisphere	8981	38	0.042442	1	ENSG00000234327:ENSG00000204305:ENSG00000130208:ENSG00000141480:ENSG00000213760:ENSG00000187244:ENSG00000069399:ENSG00000205710:ENSG00000166278:ENSG00000244731:ENSG00000243649:ENSG00000104879:ENSG00000161921:ENSG00000213722:ENSG00000120915:ENSG00000206337:ENSG00000204257:ENSG00000242574:ENSG00000241106:ENSG00000231389:ENSG00000224557:ENSG00000196735:ENSG00000179344:ENSG00000204287:ENSG00000196126…
DEG.twoside	Brain_Cerebellum	8976	39	0.0264625	1	ENSG00000234327:ENSG00000204305:ENSG00000130208:ENSG00000141480:ENSG00000213760:ENSG00000187244:ENSG00000069399:ENSG00000205710:ENSG00000166278:ENSG00000244731:ENSG00000224389:ENSG00000243649:ENSG00000104879:ENSG00000161921:ENSG00000213722:ENSG00000206337:ENSG00000204257:ENSG00000242574:ENSG00000241106:ENSG00000231389:ENSG00000224557:ENSG00000179344:ENSG00000204287:ENSG00000196126:ENSG00000198502…
DEG.twoside	Brain_Cortex	8420	42	0.00145544	0.078594	ENSG00000204305:ENSG00000213760:ENSG00000187244:ENSG00000069399:ENSG00000166278:ENSG00000244731:ENSG00000224389:ENSG00000186567:ENSG00000243649:ENSG00000108556:ENSG00000104879:ENSG00000161921:ENSG00000231852:ENSG00000108515:ENSG00000120915:ENSG00000204438:ENSG00000206337:ENSG00000204257:ENSG00000242574:ENSG00000241106:ENSG00000231389:ENSG00000223865:ENSG00000196735:ENSG00000179344:ENSG00000204287…
DEG.twoside	Brain_Frontal_Cortex_BA9	8222	44	0.000197876	0.0106853	ENSG00000204305:ENSG00000213760:ENSG00000187244:ENSG00000069399:ENSG00000166278:ENSG00000244731:ENSG00000224389:ENSG00000186567:ENSG00000243649:ENSG00000108556:ENSG00000104879:ENSG00000161921:ENSG00000108515:ENSG00000120915:ENSG00000204438:ENSG00000228962:ENSG00000206337:ENSG00000204257:ENSG00000242574:ENSG00000241106:ENSG00000231389:ENSG00000223865:ENSG00000196735:ENSG00000179344:ENSG00000204287…
DEG.twoside	Brain_Hippocampus	9541	48	0.000385819	0.0208342	ENSG00000234327:ENSG00000204305:ENSG00000130208:ENSG00000213676:ENSG00000213760:ENSG00000187244:ENSG00000069399:ENSG00000205710:ENSG00000166278:ENSG00000244731:ENSG00000224389:ENSG00000186567:ENSG00000243649:ENSG00000104879:ENSG00000161921:ENSG00000108515:ENSG00000120915:ENSG00000204438:ENSG00000228962:ENSG00000206337:ENSG00000204257:ENSG00000242574:ENSG00000241106:ENSG00000231389:ENSG00000223865…
DEG.twoside	Brain_Hypothalamus	8506	41	0.0034254	0.184972	ENSG00000204305:ENSG00000130208:ENSG00000213760:ENSG00000187244:ENSG00000069399:ENSG00000166278:ENSG00000244731:ENSG00000186567:ENSG00000243649:ENSG00000108556:ENSG00000104879:ENSG00000161921:ENSG00000108515:ENSG00000120915:ENSG00000204438:ENSG00000228962:ENSG00000206337:ENSG00000204257:ENSG00000242574:ENSG00000241106:ENSG00000196735:ENSG00000237541:ENSG00000179344:ENSG00000223534:ENSG00000232629…
DEG.twoside	Brain_Nucleus_accumbens_basal_ganglia	8939	46	0.000331757	0.0179149	ENSG00000234327:ENSG00000204305:ENSG00000130208:ENSG00000213760:ENSG00000187244:ENSG00000069399:ENSG00000205710:ENSG00000166278:ENSG00000244731:ENSG00000224389:ENSG00000186567:ENSG00000243649:ENSG00000104879:ENSG00000161921:ENSG00000108515:ENSG00000120915:ENSG00000204438:ENSG00000228962:ENSG00000206337:ENSG00000204257:ENSG00000242574:ENSG00000241106:ENSG00000231389:ENSG00000223865:ENSG00000196735…
DEG.twoside	Brain_Putamen_basal_ganglia	9598	49	0.00021352	0.0115301	ENSG00000234327:ENSG00000204305:ENSG00000130208:ENSG00000141480:ENSG00000213676:ENSG00000213760:ENSG00000187244:ENSG00000069399:ENSG00000166278:ENSG00000244731:ENSG00000224389:ENSG00000186567:ENSG00000243649:ENSG00000104879:ENSG00000161921:ENSG00000213722:ENSG00000108515:ENSG00000120915:ENSG00000204438:ENSG00000206337:ENSG00000204257:ENSG00000242574:ENSG00000241106:ENSG00000231389:ENSG00000223865…
DEG.twoside	Brain_Spinal_cord_cervical_c-1	7371	32	0.0478226	1	ENSG00000234327:ENSG00000204305:ENSG00000130208:ENSG00000213760:ENSG00000187244:ENSG00000069399:ENSG00000166278:ENSG00000244731:ENSG00000224389:ENSG00000108509:ENSG00000186567:ENSG00000243649:ENSG00000108556:ENSG00000104879:ENSG00000108515:ENSG00000120915:ENSG00000228962:ENSG00000206337:ENSG00000241106:ENSG00000204482:ENSG00000240053:ENSG00000007047:ENSG00000204516:ENSG00000108559:ENSG00000073008…
DEG.twoside	Brain_Substantia_nigra	8873	40	0.0132076	0.713209	ENSG00000204305:ENSG00000130208:ENSG00000214855:ENSG00000213760:ENSG00000187244:ENSG00000069399:ENSG00000166278:ENSG00000244731:ENSG00000108509:ENSG00000186567:ENSG00000243649:ENSG00000104879:ENSG00000108515:ENSG00000120915:ENSG00000204438:ENSG00000228962:ENSG00000206337:ENSG00000241106:ENSG00000196735:ENSG00000237541:ENSG00000179344:ENSG00000223534:ENSG00000232629:ENSG00000229391:ENSG00000196388…
DEG.twoside	Breast_Mammary_Tissue	2985	16	0.0341312	1	ENSG00000130208:ENSG00000213760:ENSG00000243649:ENSG00000104879:ENSG00000266903:ENSG00000108515:ENSG00000204257:ENSG00000242574:ENSG00000196735:ENSG00000237541:ENSG00000179344:ENSG00000198502:ENSG00000229391:ENSG00000204301:ENSG00000204385:ENSG00000168477
DEG.twoside	Cells_Cultured_fibroblasts	6516	26	0.159037	1	ENSG00000204305:ENSG00000130208:ENSG00000141480:ENSG00000187244:ENSG00000166278:ENSG00000244731:ENSG00000186567:ENSG00000108556:ENSG00000104879:ENSG00000120885:ENSG00000161921:ENSG00000108515:ENSG00000120915:ENSG00000204438:ENSG00000204257:ENSG00000241106:ENSG00000231389:ENSG00000223865:ENSG00000204287:ENSG00000196126:ENSG00000204516:ENSG00000108559:ENSG00000204314:ENSG00000073008:ENSG00000262227…
DEG.twoside	Cells_EBV-transformed_lymphocytes	7523	38	0.0022513	0.12157	ENSG00000234327:ENSG00000227495:ENSG00000130208:ENSG00000213760:ENSG00000108556:ENSG00000104879:ENSG00000120885:ENSG00000161921:ENSG00000213722:ENSG00000120915:ENSG00000204438:ENSG00000206337:ENSG00000204257:ENSG00000242574:ENSG00000241106:ENSG00000223865:ENSG00000224557:ENSG00000196735:ENSG00000237541:ENSG00000179344:ENSG00000223534:ENSG00000232629:ENSG00000198502:ENSG00000229391:ENSG00000196301…
DEG.twoside	Cervix_Ectocervix	197	2	0.137067	1	ENSG00000129219:ENSG00000240065
DEG.twoside	Cervix_Endocervix	1854	4	0.865097	1	ENSG00000204257:ENSG00000223865:ENSG00000240053:ENSG00000129219
DEG.twoside	Colon_Sigmoid	3329	13	0.297177	1	ENSG00000130208:ENSG00000205710:ENSG00000244731:ENSG00000224389:ENSG00000108556:ENSG00000161921:ENSG00000206337:ENSG00000241106:ENSG00000237541:ENSG00000232629:ENSG00000204516:ENSG00000141497:ENSG00000167840
DEG.twoside	Colon_Transverse	3200	10	0.614292	1	ENSG00000108556:ENSG00000104879:ENSG00000266903:ENSG00000108515:ENSG00000120915:ENSG00000223534:ENSG00000232629:ENSG00000007047:ENSG00000204385:ENSG00000141497
DEG.twoside	Esophagus_Gastroesophageal_Junction	2861	11	0.338223	1	ENSG00000130208:ENSG00000108556:ENSG00000161921:ENSG00000206337:ENSG00000241106:ENSG00000232629:ENSG00000204482:ENSG00000204516:ENSG00000168477:ENSG00000141497:ENSG00000167840
DEG.twoside	Esophagus_Mucosa	5849	24	0.139175	1	ENSG00000234327:ENSG00000161905:ENSG00000130208:ENSG00000141480:ENSG00000213760:ENSG00000069399:ENSG00000205710:ENSG00000166278:ENSG00000244731:ENSG00000108556:ENSG00000104879:ENSG00000108515:ENSG00000120915:ENSG00000242574:ENSG00000229391:ENSG00000196388:ENSG00000204482:ENSG00000204516:ENSG00000204301:ENSG00000129219:ENSG00000204314:ENSG00000029725:ENSG00000261879:ENSG00000141497
DEG.twoside	Esophagus_Muscularis	3091	14	0.135087	1	ENSG00000130208:ENSG00000244731:ENSG00000224389:ENSG00000108556:ENSG00000161921:ENSG00000206337:ENSG00000241106:ENSG00000223534:ENSG00000232629:ENSG00000204482:ENSG00000204516:ENSG00000168477:ENSG00000141497:ENSG00000167840
DEG.twoside	Fallopian_Tube	491	1	0.803767	1	ENSG00000204257
DEG.twoside	Heart_Atrial_Appendage	9233	44	0.00274362	0.148155	ENSG00000204305:ENSG00000130208:ENSG00000141480:ENSG00000213760:ENSG00000205710:ENSG00000166278:ENSG00000108509:ENSG00000186567:ENSG00000108556:ENSG00000104879:ENSG00000161921:ENSG00000108515:ENSG00000120915:ENSG00000204438:ENSG00000206337:ENSG00000204257:ENSG00000242574:ENSG00000223865:ENSG00000196735:ENSG00000237541:ENSG00000179344:ENSG00000223534:ENSG00000232629:ENSG00000229391:ENSG00000204482…
DEG.twoside	Heart_Left_Ventricle	10067	48	0.00143693	0.0775941	ENSG00000234327:ENSG00000204305:ENSG00000204310:ENSG00000130208:ENSG00000141480:ENSG00000213676:ENSG00000213760:ENSG00000069399:ENSG00000166278:ENSG00000244731:ENSG00000224389:ENSG00000108509:ENSG00000243649:ENSG00000104879:ENSG00000161921:ENSG00000213722:ENSG00000108515:ENSG00000120915:ENSG00000204438:ENSG00000206337:ENSG00000204257:ENSG00000242574:ENSG00000231389:ENSG00000223865:ENSG00000196735…
DEG.twoside	Kidney_Cortex	6910	20	0.774363	1	ENSG00000130208:ENSG00000213760:ENSG00000205710:ENSG00000244731:ENSG00000224389:ENSG00000243649:ENSG00000108556:ENSG00000104879:ENSG00000266903:ENSG00000231852:ENSG00000120915:ENSG00000240053:ENSG00000007047:ENSG00000108559:ENSG00000129219:ENSG00000204314:ENSG00000029725:ENSG00000262227:ENSG00000204385:ENSG00000168477
DEG.twoside	Kidney_Medulla	95	0	1	1
DEG.twoside	Liver	9595	48	0.000444979	0.0240288	ENSG00000204305:ENSG00000204310:ENSG00000130208:ENSG00000214855:ENSG00000141480:ENSG00000213676:ENSG00000166278:ENSG00000244731:ENSG00000224389:ENSG00000108509:ENSG00000243649:ENSG00000104879:ENSG00000266903:ENSG00000231852:ENSG00000213722:ENSG00000108515:ENSG00000120915:ENSG00000204438:ENSG00000206337:ENSG00000204257:ENSG00000242574:ENSG00000241106:ENSG00000231389:ENSG00000223865:ENSG00000196735…
DEG.twoside	Lung	5173	38	4.63396e-07	2.50234e-05	ENSG00000204305:ENSG00000161905:ENSG00000130208:ENSG00000141480:ENSG00000213760:ENSG00000069399:ENSG00000166278:ENSG00000186567:ENSG00000243649:ENSG00000266903:ENSG00000161921:ENSG00000231852:ENSG00000120915:ENSG00000185245:ENSG00000206337:ENSG00000204257:ENSG00000242574:ENSG00000241106:ENSG00000223865:ENSG00000196735:ENSG00000237541:ENSG00000179344:ENSG00000223534:ENSG00000232629:ENSG00000198502…
DEG.twoside	Minor_Salivary_Gland	3769	17	0.108491	1	ENSG00000234327:ENSG00000204305:ENSG00000213760:ENSG00000205710:ENSG00000243649:ENSG00000108556:ENSG00000104879:ENSG00000161921:ENSG00000231852:ENSG00000108515:ENSG00000241106:ENSG00000196388:ENSG00000204516:ENSG00000204301:ENSG00000204314:ENSG00000204385:ENSG00000141497
DEG.twoside	Muscle_Skeletal	8051	41	0.00112701	0.0608585	ENSG00000204305:ENSG00000130208:ENSG00000141480:ENSG00000213676:ENSG00000213760:ENSG00000187244:ENSG00000069399:ENSG00000166278:ENSG00000243649:ENSG00000108556:ENSG00000104879:ENSG00000120885:ENSG00000161921:ENSG00000213722:ENSG00000108515:ENSG00000120915:ENSG00000206337:ENSG00000204257:ENSG00000242574:ENSG00000231389:ENSG00000223865:ENSG00000196735:ENSG00000237541:ENSG00000179344:ENSG00000223534…
DEG.twoside	Nerve_Tibial	6820	27	0.162822	1	ENSG00000141480:ENSG00000213760:ENSG00000244731:ENSG00000224389:ENSG00000186567:ENSG00000243649:ENSG00000228962:ENSG00000204257:ENSG00000242574:ENSG00000223865:ENSG00000196735:ENSG00000237541:ENSG00000179344:ENSG00000223534:ENSG00000198502:ENSG00000229391:ENSG00000240053:ENSG00000204301:ENSG00000129219:ENSG00000240065:ENSG00000073008:ENSG00000029725:ENSG00000262227:ENSG00000129197:ENSG00000204385…
DEG.twoside	Ovary	7253	35	0.00787266	0.425124	ENSG00000204305:ENSG00000130208:ENSG00000213760:ENSG00000205710:ENSG00000244731:ENSG00000224389:ENSG00000104879:ENSG00000267282:ENSG00000231852:ENSG00000120915:ENSG00000228962:ENSG00000206337:ENSG00000242574:ENSG00000196735:ENSG00000237541:ENSG00000179344:ENSG00000223534:ENSG00000232629:ENSG00000229391:ENSG00000204482:ENSG00000240053:ENSG00000007047:ENSG00000204516:ENSG00000129219:ENSG00000204314…
DEG.twoside	Pancreas	10415	47	0.00568301	0.306882	ENSG00000234327:ENSG00000204305:ENSG00000204310:ENSG00000130208:ENSG00000141480:ENSG00000108509:ENSG00000104879:ENSG00000104853:ENSG00000161921:ENSG00000213722:ENSG00000108515:ENSG00000204438:ENSG00000206337:ENSG00000204257:ENSG00000242574:ENSG00000231389:ENSG00000223865:ENSG00000196735:ENSG00000179344:ENSG00000198502:ENSG00000229391:ENSG00000196388:ENSG00000129250:ENSG00000204482:ENSG00000240053…
DEG.twoside	Pituitary	7125	19	0.878128	1	ENSG00000204305:ENSG00000161905:ENSG00000205710:ENSG00000166278:ENSG00000244731:ENSG00000186567:ENSG00000108556:ENSG00000104879:ENSG00000120915:ENSG00000129250:ENSG00000204516:ENSG00000104866:ENSG00000204314:ENSG00000073008:ENSG00000204308:ENSG00000261879:ENSG00000129197:ENSG00000204385:ENSG00000168477
DEG.twoside	Prostate	4077	18	0.116255	1	ENSG00000227495:ENSG00000204305:ENSG00000130208:ENSG00000213760:ENSG00000186567:ENSG00000243649:ENSG00000108556:ENSG00000267282:ENSG00000120915:ENSG00000228962:ENSG00000204516:ENSG00000204301:ENSG00000129219:ENSG00000104866:ENSG00000261879:ENSG00000204385:ENSG00000132517:ENSG00000167840
DEG.twoside	Skin_Not_Sun_Exposed_Suprapubic	5468	26	0.0288738	1	ENSG00000234327:ENSG00000141480:ENSG00000213760:ENSG00000166278:ENSG00000186567:ENSG00000243649:ENSG00000108515:ENSG00000120915:ENSG00000185245:ENSG00000206337:ENSG00000237541:ENSG00000223534:ENSG00000232629:ENSG00000196388:ENSG00000240053:ENSG00000007047:ENSG00000204516:ENSG00000179846:ENSG00000204301:ENSG00000129219:ENSG00000204314:ENSG00000073008:ENSG00000204385:ENSG00000132517:ENSG00000204344…
DEG.twoside	Skin_Sun_Exposed_Lower_leg	5315	26	0.0208533	1	ENSG00000234327:ENSG00000204305:ENSG00000141480:ENSG00000213760:ENSG00000186567:ENSG00000243649:ENSG00000108556:ENSG00000108515:ENSG00000120915:ENSG00000185245:ENSG00000206337:ENSG00000237541:ENSG00000179344:ENSG00000223534:ENSG00000232629:ENSG00000240053:ENSG00000007047:ENSG00000204516:ENSG00000179846:ENSG00000204301:ENSG00000129219:ENSG00000204314:ENSG00000073008:ENSG00000132517:ENSG00000204344…
DEG.twoside	Small_Intestine_Terminal_Ileum	4170	26	0.000796291	0.0429997	ENSG00000227495:ENSG00000141480:ENSG00000205710:ENSG00000166278:ENSG00000243649:ENSG00000104879:ENSG00000120915:ENSG00000185245:ENSG00000206337:ENSG00000204257:ENSG00000242574:ENSG00000241106:ENSG00000196735:ENSG00000237541:ENSG00000179344:ENSG00000223534:ENSG00000198502:ENSG00000229391:ENSG00000007047:ENSG00000204516:ENSG00000240065:ENSG00000262227:ENSG00000161929:ENSG00000204385:ENSG00000132517…
DEG.twoside	Spleen	6383	40	1.22682e-05	0.000662484	ENSG00000234327:ENSG00000227495:ENSG00000204305:ENSG00000130208:ENSG00000141480:ENSG00000069399:ENSG00000166278:ENSG00000104879:ENSG00000267282:ENSG00000266903:ENSG00000161921:ENSG00000231852:ENSG00000120915:ENSG00000185245:ENSG00000206337:ENSG00000204257:ENSG00000242574:ENSG00000241106:ENSG00000223865:ENSG00000224557:ENSG00000196735:ENSG00000237541:ENSG00000179344:ENSG00000223534:ENSG00000232629…
DEG.twoside	Stomach	3731	16	0.160513	1	ENSG00000130208:ENSG00000213760:ENSG00000243649:ENSG00000108556:ENSG00000104879:ENSG00000108515:ENSG00000196735:ENSG00000237541:ENSG00000223534:ENSG00000232629:ENSG00000204482:ENSG00000204516:ENSG00000129219:ENSG00000204314:ENSG00000029725:ENSG00000204385
DEG.twoside	Testis	15330	45	0.877481	1	ENSG00000234327:ENSG00000161905:ENSG00000141480:ENSG00000069399:ENSG00000205710:ENSG00000166278:ENSG00000244731:ENSG00000224389:ENSG00000204296:ENSG00000186567:ENSG00000243649:ENSG00000108556:ENSG00000104879:ENSG00000267282:ENSG00000161921:ENSG00000204438:ENSG00000228962:ENSG00000206337:ENSG00000204257:ENSG00000242574:ENSG00000231389:ENSG00000223865:ENSG00000196735:ENSG00000237541:ENSG00000179344…
DEG.twoside	Thyroid	6764	20	0.738918	1	ENSG00000234327:ENSG00000204305:ENSG00000213760:ENSG00000166278:ENSG00000244731:ENSG00000224389:ENSG00000186567:ENSG00000266903:ENSG00000120915:ENSG00000204257:ENSG00000242574:ENSG00000196388:ENSG00000204482:ENSG00000204301:ENSG00000108559:ENSG00000104866:ENSG00000261879:ENSG00000161929:ENSG00000180787:ENSG00000167840
DEG.twoside	Uterus	6435	20	0.648173	1	ENSG00000204305:ENSG00000130208:ENSG00000108556:ENSG00000104879:ENSG00000267282:ENSG00000120915:ENSG00000228962:ENSG00000206337:ENSG00000196388:ENSG00000204482:ENSG00000240053:ENSG00000204301:ENSG00000129219:ENSG00000240065:ENSG00000261879:ENSG00000262227:ENSG00000129197:ENSG00000168477:ENSG00000141497:ENSG00000167840
DEG.twoside	Vagina	3513	13	0.368093	1	ENSG00000227495:ENSG00000130208:ENSG00000244731:ENSG00000224389:ENSG00000186567:ENSG00000108556:ENSG00000108515:ENSG00000120915:ENSG00000228962:ENSG00000206337:ENSG00000179846:ENSG00000129219:ENSG00000141497
DEG.twoside	Whole_Blood	9013	36	0.100416	1	ENSG00000204305:ENSG00000130208:ENSG00000141480:ENSG00000213760:ENSG00000187244:ENSG00000069399:ENSG00000166278:ENSG00000186567:ENSG00000243649:ENSG00000161921:ENSG00000108515:ENSG00000120915:ENSG00000185245:ENSG00000206337:ENSG00000242574:ENSG00000241106:ENSG00000196735:ENSG00000237541:ENSG00000129250:ENSG00000204482:ENSG00000240053:ENSG00000007047:ENSG00000204516:ENSG00000141503:ENSG00000108559…

## Sheet: Table 10
Supplementary Table 10. Gene set enrichment analysis results
geneSet	description	size	overlap	expect	enrichmentRatio	pValue	FDR
hsa04612	Antigen processing and presentation	77	14	0.494845	28.2917	0	0
hsa05150	Staphylococcus aureus infection	56	16	0.359888	44.4583	0	0
hsa04940	Type I diabetes mellitus	43	12	0.276342	43.4244	0	0
hsa05332	Graft-versus-host disease	41	12	0.263489	45.5427	0	0
hsa05330	Allograft rejection	38	12	0.244209	49.1382	0	0
hsa05310	Asthma	31	12	0.199223	60.2339	0	0
hsa04672	Intestinal immune network for IgA production	49	12	0.314902	38.1071	1.11022e-16	3.61933e-14
hsa05320	Autoimmune thyroid disease	53	12	0.340608	35.2311	2.22045e-16	7.23865e-14
hsa05416	Viral myocarditis	59	12	0.379167	31.6483	9.99201e-16	3.25739e-13
hsa05322	Systemic lupus erythematosus	133	15	0.854733	17.5493	1.77636e-15	5.79092e-13
hsa05321	Inflammatory bowel disease (IBD)	65	12	0.417727	28.7269	3.55271e-15	1.15818e-12
hsa05323	Rheumatoid arthritis	90	13	0.578391	22.4762	6.32827e-15	2.06302e-12
hsa05168	Herpes simplex infection	185	16	1.18891	13.4577	1.17684e-14	3.83649e-12
hsa04145	Phagosome	152	15	0.976838	15.3557	1.29896e-14	4.23461e-12
hsa04640	Hematopoietic cell lineage	97	13	0.623377	20.8542	1.73195e-14	5.64615e-12
hsa05140	Leishmaniasis	74	12	0.475566	25.2331	1.85407e-14	6.04428e-12
hsa04514	Cell adhesion molecules (CAMs)	144	14	0.925425	15.1282	1.42553e-13	4.64722e-11
hsa04658	Th1 and Th2 cell differentiation	92	12	0.591244	20.2962	2.83107e-13	9.22928e-11
hsa04659	Th17 cell differentiation	107	12	0.687642	17.4509	1.80789e-12	5.89371e-10
hsa05145	Toxoplasmosis	113	12	0.726202	16.5243	3.50808e-12	1.14363e-09
hsa05169	Epstein-Barr virus infection	201	14	1.29174	10.8381	1.43427e-11	4.67574e-09
hsa05164	Influenza A	171	12	1.09894	10.9196	4.80147e-10	1.56528e-07
hsa05152	Tuberculosis	179	12	1.15035	10.4316	8.16076e-10	2.66041e-07
hsa05166	Human T-cell leukemia virus 1 infection	255	12	1.63877	7.32255	4.5202e-08	1.47358e-05
hsa04610	Complement and coagulation cascades	79	5	0.507698	9.84836	0.000139777	0.0455672

[truncated: 1 more sheets: Table S11]
